# Supplementary material for: Mycobacterium tuberculosis-dependent Monocyte Expression Quantitative Trait Loci and Tuberculosis Pathogenesis
Source: medRxiv. 2023 Aug 29:2023.08.28.23294698. Preprint. [Version 1] doi: 10.1101/2023.08.28.23294698 (PMC10491362; doi:10.1101/2023.08.28.23294698)
Supplement: Supplement 1 [file media-1.xlsx]

## Sheet: all cis.eQTL
snps	eQTL_dbSNP_ID	chromosome	position	gene name	t-statistics in Mtb condition	FDR in Mtb condition	t-statistics in media condition	FDR in media condition	t-statistics in interaction model	FDR in interaction model
JHU_1.228810476	rs60095285	1	228810477	ABCB10	-0.438536	0.411004	NA	NA	NA	NA
JHU_1.229113997	rs73106734	1	229113998	ABCB10	0.243913	0.509114	NA	NA	NA	NA
JHU_1.229357255	NA	1	229357256	ABCB10	NA	NA	-0.125864	0.879475	NA	NA
JHU_1.229466591	NA	1	229466592	ABCB10	0.202036	0.787877	NA	NA	NA	NA
JHU_1.229518328	NA	1	229518329	ABCB10	-0.27722	0.83961	NA	NA	NA	NA
JHU_1.230089599	NA	1	230089600	ABCB10	0.289666	0.865054	NA	NA	NA	NA
JHU_1.230134004	rs12039999	1	230134005	ABCB10	0.151156	0.876188	NA	NA	NA	NA
JHU_1.230419479	rs4511116	1	230419480	ABCB10	0.151645	0.826912	NA	NA	NA	NA
JHU_1.230529590	rs66813899	1	230529591	ABCB10	-0.253103	0.723641	NA	NA	NA	NA
rs10495289	rs10495289	1	229391708	ABCB10	NA	NA	0.3195	0.744428	NA	NA
rs10735526	rs10735526	1	230158734	ABCB10	NA	NA	0.175253	0.789186	NA	NA
rs10864765	rs10864765	1	230140023	ABCB10	NA	NA	0.242781	0.819964	NA	NA
rs11122383	rs11122383	1	230272925	ABCB10	NA	NA	-0.12636	0.853813	NA	NA
rs11122490	rs11122490	1	230447108	ABCB10	0.141079	0.867517	NA	NA	NA	NA
rs11122534	rs11122534	1	230688466	ABCB10	NA	NA	0.197638	0.796203	NA	NA
rs114589865	rs114589865	1	228891929	ABCB10	-0.275414	0.732624	NA	NA	NA	NA
rs11588095	rs11588095	1	230088714	ABCB10	0.133466	0.848656	NA	NA	NA	NA
rs116402497	rs116402497	1	228952341	ABCB10	NA	NA	-0.314994	0.557705	NA	NA
rs11810599	rs11810599	1	228901438	ABCB10	-0.196004	0.835939	NA	NA	NA	NA
rs12042923	rs12042923	1	230676674	ABCB10	NA	NA	0.202045	0.869766	NA	NA
rs12064154	rs12064154	1	229282076	ABCB10	NA	NA	0.137976	0.856497	NA	NA
rs12073715	rs12073715	1	229953774	ABCB10	0.137228	0.841383	NA	NA	NA	NA
rs12130957	rs12130957	1	229378034	ABCB10	0.161768	0.874418	NA	NA	NA	NA
rs164037	NA	1	229468906	ABCB10	0.227564	0.640274	NA	NA	NA	NA
rs2273271	rs2273271	1	228876434	ABCB10	NA	NA	-0.166937	0.851376	NA	NA
rs270850	rs270850	1	230532876	ABCB10	-0.125622	0.877569	NA	NA	NA	NA
rs28652768	rs28652768	1	230131380	ABCB10	NA	NA	0.125522	0.868699	NA	NA
rs3009715	rs3009715	1	230195713	ABCB10	NA	NA	-0.132509	0.846072	NA	NA
rs342826	rs342826	1	229300574	ABCB10	NA	NA	0.151525	0.844291	NA	NA
rs342833	rs342833	1	229350560	ABCB10	NA	NA	0.132933	0.877905	NA	NA
rs4562666	rs4562666	1	229824770	ABCB10	-0.171794	0.841224	NA	NA	NA	NA
rs4846855	rs4846855	1	230436085	ABCB10	NA	NA	0.116854	0.872842	NA	NA
rs4846948	rs4846948	1	230420370	ABCB10	0.116834	0.881247	NA	NA	NA	NA
rs567131	rs567131	1	229141494	ABCB10	-0.204831	0.832276	NA	NA	NA	NA
rs59819616	rs59819616	1	230646396	ABCB10	0.183007	0.855127	NA	NA	NA	NA
rs60027252	rs60027252	1	230528771	ABCB10	NA	NA	-0.139335	0.86456	NA	NA
rs609447	rs609447	1	229112223	ABCB10	-0.17376	0.877088	NA	NA	NA	NA
rs611229	rs611229	1	230324067	ABCB10	NA	NA	-0.116218	0.861563	NA	NA
rs61824339	rs61824339	1	229718641	ABCB10	-0.225403	0.698806	NA	NA	NA	NA
rs61825397	rs61825397	1	230266459	ABCB10	0.279993	0.860219	NA	NA	NA	NA
rs6426514	rs6426514	1	228880115	ABCB10	NA	NA	-0.166937	0.851376	NA	NA
rs6663181	rs6663181	1	230187526	ABCB10	NA	NA	0.227445	0.752617	NA	NA
rs6678454	rs6678454	1	229717979	ABCB10	NA	NA	0.136118	0.808334	NA	NA
rs6701969	rs6701969	1	229074968	ABCB10	NA	NA	0.194521	0.72625	NA	NA
rs74144021	rs74144021	1	229057228	ABCB10	0.243882	0.859448	NA	NA	NA	NA
rs765070	rs765070	1	228805855	ABCB10	0.280324	0.777571	NA	NA	NA	NA
rs77508362	rs77508362	1	228984406	ABCB10	NA	NA	-0.186722	0.764141	NA	NA
rs79170098	rs79170098	1	229056393	ABCB10	NA	NA	-0.168185	0.860316	NA	NA
rs79574156	rs79574156	1	228977999	ABCB10	NA	NA	-0.27785	0.613192	NA	NA
rs828475	rs828475	1	230529304	ABCB10	NA	NA	0.139468	0.794424	NA	NA
rs9283408	rs9283408	1	229260643	ABCB10	-0.164792	0.809382	NA	NA	NA	NA
rs9308496	rs9308496	1	230309855	ABCB10	0.18722	0.872863	NA	NA	NA	NA
rs9660826	rs9660826	1	229424118	ABCB10	0.208525	0.767068	NA	NA	NA	NA
JHU_1.94472844	NA	1	94472845	ABCD3	0.129035	0.880606	NA	NA	NA	NA
JHU_1.94472861	rs4147858	1	94472862	ABCD3	0.127216	0.745351	NA	NA	NA	NA
JHU_1.94477277	rs2893264	1	94477278	ABCD3	0.127216	0.745351	NA	NA	NA	NA
JHU_1.94621912	rs11165088	1	94621913	ABCD3	-0.160771	0.769993	NA	NA	NA	NA
JHU_1.94810497	rs111588016	1	94810498	ABCD3	NA	NA	0.201182	0.796213	NA	NA
JHU_1.95298536	rs3860354	1	95298537	ABCD3	NA	NA	0.180072	0.598323	NA	NA
rs10399785	rs10399785	1	94877801	ABCD3	NA	NA	0.148056	0.85371	NA	NA
rs11165058	rs11165058	1	94455721	ABCD3	-0.1075	0.844078	NA	NA	NA	NA
rs12062935	rs12062935	1	94455448	ABCD3	-0.142464	0.872003	NA	NA	NA	NA
rs12067920	rs12067920	1	95379758	ABCD3	0.120109	0.851005	NA	NA	NA	NA
rs12070273	rs12070273	1	94466088	ABCD3	-0.149483	0.556332	NA	NA	NA	NA
rs12130622	rs12130622	1	94331369	ABCD3	0.116522	0.869942	NA	NA	NA	NA
rs12410101	rs12410101	1	94210906	ABCD3	0.132298	0.838103	NA	NA	NA	NA
rs12725598	rs12725598	1	95093341	ABCD3	-0.178834	0.879623	NA	NA	NA	NA
rs12725602	rs12725602	1	95093351	ABCD3	-0.178834	0.879623	NA	NA	NA	NA
rs17100412	rs17100412	1	94563723	ABCD3	NA	NA	0.275051	0.602973	NA	NA
rs17110736	rs17110736	1	94462769	ABCD3	-0.128569	0.701855	NA	NA	NA	NA
rs17110761	rs17110761	1	94467407	ABCD3	-0.149483	0.556332	NA	NA	NA	NA
rs17110808	rs17110808	1	94474872	ABCD3	0.119041	0.807181	NA	NA	NA	NA
rs17110850	rs17110850	1	94485491	ABCD3	NA	NA	-0.265291	0.688681	NA	NA
rs17113575	rs17113575	1	95917695	ABCD3	NA	NA	-0.14404	0.818414	NA	NA
rs17327571	rs17327571	1	95886977	ABCD3	NA	NA	-0.232097	0.846259	NA	NA
rs1801359	rs1801359	1	94467447	ABCD3	-0.149483	0.556332	NA	NA	NA	NA
rs1801574	rs1801574	1	94476388	ABCD3	0.127216	0.745351	NA	NA	NA	NA
rs2064663	rs2064663	1	95902901	ABCD3	NA	NA	0.136625	0.826295	NA	NA
rs2065712	rs2065712	1	94476035	ABCD3	0.127216	0.745351	NA	NA	NA	NA
rs2275029	rs2275029	1	94473845	ABCD3	0.127216	0.745351	NA	NA	NA	NA
rs2297635	rs2297635	1	94576893	ABCD3	0.108293	0.866914	NA	NA	NA	NA
rs2640065	rs2640065	1	95294089	ABCD3	NA	NA	-0.128998	0.877504	NA	NA
rs2640066	rs2640066	1	95294370	ABCD3	NA	NA	0.180072	0.598323	NA	NA
rs3789379	rs3789379	1	94472520	ABCD3	0.127216	0.745351	NA	NA	NA	NA
rs3789435	rs3789435	1	94576360	ABCD3	0.111172	0.828333	NA	NA	NA	NA
rs3789689	rs3789689	1	94685585	ABCD3	-0.124416	0.872863	NA	NA	NA	NA
rs3814019	rs3814019	1	94704396	ABCD3	-0.115307	0.880606	NA	NA	NA	NA
rs3849302	rs3849302	1	95259359	ABCD3	NA	NA	0.175687	0.81989	NA	NA
rs3860336	rs3860336	1	95236282	ABCD3	NA	NA	0.134088	0.875005	NA	NA
rs3945204	rs3945204	1	94492773	ABCD3	-0.108576	0.850589	NA	NA	NA	NA
rs4147831	rs4147831	1	94544233	ABCD3	-0.113274	0.881435	NA	NA	NA	NA
rs4147836	rs4147836	1	94516474	ABCD3	NA	NA	-0.253361	0.752436	NA	NA
rs4147845	rs4147845	1	94495417	ABCD3	NA	NA	-0.185699	0.588612	NA	NA
rs4147857	rs4147857	1	94474328	ABCD3	0.127216	0.745351	NA	NA	NA	NA
rs4147864	rs4147864	1	94467238	ABCD3	-0.149483	0.556332	NA	NA	NA	NA
rs4950059	rs4950059	1	95551129	ABCD3	NA	NA	0.144577	0.735604	NA	NA
rs4950076	rs4950076	1	95577297	ABCD3	NA	NA	0.140475	0.80957	NA	NA
rs557026	rs557026	1	94472489	ABCD3	-0.104815	0.849725	NA	NA	NA	NA
rs55893263	rs55893263	1	95328902	ABCD3	0.200125	0.749514	NA	NA	NA	NA
rs61754034	rs61754034	1	94510255	ABCD3	0.14771	0.860997	NA	NA	NA	NA
rs61782237	rs61782237	1	94477296	ABCD3	0.127216	0.745351	NA	NA	NA	NA
rs6541375	rs6541375	1	95429026	ABCD3	0.0939233	0.880886	NA	NA	NA	NA
rs6671842	rs6671842	1	95524503	ABCD3	NA	NA	0.162445	0.785392	NA	NA
rs6680551	rs6680551	1	95567854	ABCD3	NA	NA	0.17304	0.737292	NA	NA
rs6701957	rs6701957	1	94250201	ABCD3	NA	NA	-0.155517	0.857767	NA	NA
rs696620	rs696620	1	95317464	ABCD3	-0.150206	0.854804	-0.218423	0.768492	NA	NA
rs725299	rs725299	1	95005105	ABCD3	NA	NA	-0.167606	0.87946	NA	NA
rs72725166	rs72725166	1	94512911	ABCD3	0.171412	0.782955	NA	NA	NA	NA
rs72968526	rs72968526	1	95764610	ABCD3	-0.190896	0.860555	-0.225601	0.875067	NA	NA
rs7366121	rs7366121	1	95596496	ABCD3	NA	NA	-0.294981	0.853813	NA	NA
rs74101925	rs74101925	1	95428611	ABCD3	-0.206736	0.882481	NA	NA	NA	NA
rs74102062	rs74102062	1	94468361	ABCD3	-0.149483	0.556332	NA	NA	NA	NA
rs74809792	rs74809792	1	95350096	ABCD3	-0.169328	0.873443	NA	NA	NA	NA
rs7534566	rs7534566	1	95372100	ABCD3	0.141484	0.840855	NA	NA	NA	NA
rs7551774	rs7551774	1	95446762	ABCD3	NA	NA	-0.29015	0.558812	NA	NA
rs75671510	rs75671510	1	95806961	ABCD3	-0.300264	0.593103	NA	NA	NA	NA
rs76400424	rs76400424	1	94486325	ABCD3	NA	NA	-0.330362	0.803745	NA	NA
rs77293072	rs77293072	1	94461749	ABCD3	NA	NA	-0.247774	0.877731	NA	NA
rs77691413	rs77691413	1	94226159	ABCD3	0.120643	0.87378	NA	NA	NA	NA
rs841685	rs841685	1	95058428	ABCD3	-0.121509	0.840612	NA	NA	NA	NA
rs859098	rs859098	1	95330372	ABCD3	0.117874	0.809414	NA	NA	NA	NA
rs860873	rs860873	1	95387208	ABCD3	-0.130343	0.828994	NA	NA	NA	NA
rs912651	rs912651	1	95798900	ABCD3	NA	NA	0.25732	0.819081	NA	NA
rs915012	rs915012	1	95297374	ABCD3	NA	NA	0.177239	0.607684	NA	NA
rs9432409	rs9432409	1	95375844	ABCD3	-0.122617	0.821297	NA	NA	NA	NA
rs9432593	rs9432593	1	95324990	ABCD3	0.148659	0.787877	NA	NA	NA	NA
rs945067	rs945067	1	94477893	ABCD3	0.114213	0.783497	NA	NA	NA	NA
JHU_1.178455488	rs2455862	1	178455489	ABL2	-0.436535	0.772405	NA	NA	NA	NA
JHU_1.178667595	rs12024600	1	178667596	ABL2	NA	NA	-0.161102	0.848282	NA	NA
JHU_1.179160253	rs12086422	1	179160254	ABL2	-0.326245	0.840855	NA	NA	NA	NA
JHU_1.179252591	rs16853837	1	179252592	ABL2	0.310206	0.873206	NA	NA	NA	NA
JHU_1.179420094	NA	1	179420095	ABL2	NA	NA	-0.205026	0.73883	NA	NA
rs10913584	rs10913584	1	178605501	ABL2	NA	NA	0.203881	0.775681	NA	NA
rs10913689	rs10913689	1	179040930	ABL2	0.400431	0.197287	NA	NA	NA	NA
rs112328263	rs112328263	1	178938550	ABL2	-0.522607	0.294632	NA	NA	NA	NA
rs11577579	rs11577579	1	179414105	ABL2	NA	NA	-0.208452	0.72122	NA	NA
rs12045804	rs12045804	1	178668341	ABL2	NA	NA	-0.128835	0.847815	NA	NA
rs12085724	rs12085724	1	178657881	ABL2	-0.288922	0.812901	NA	NA	NA	NA
rs12568310	rs12568310	1	178514622	ABL2	NA	NA	0.15517	0.880952	NA	NA
rs12749461	rs12749461	1	179356378	ABL2	NA	NA	-0.169807	0.861538	NA	NA
rs1325195	rs1325195	1	179071756	ABL2	0.202676	0.85644	NA	NA	NA	NA
rs13374463	rs13374463	1	178470510	ABL2	0.19975	0.873854	NA	NA	NA	NA
rs16853647	rs16853647	1	179062497	ABL2	0.205757	0.88242	NA	NA	NA	NA
rs2492279	rs2492279	1	178553480	ABL2	0.164802	0.862114	NA	NA	NA	NA
rs2636293	rs2636293	1	179153697	ABL2	0.19306	0.851018	NA	NA	NA	NA
rs2777910	rs2777910	1	179900978	ABL2	NA	NA	-0.182013	0.846665	NA	NA
rs2793813	rs2793813	1	179158614	ABL2	0.1755	0.865302	NA	NA	NA	NA
rs2811301	rs2811301	1	178594196	ABL2	0.233951	0.576838	NA	NA	NA	NA
rs2816190	rs2816190	1	179137849	ABL2	0.202332	0.808426	NA	NA	NA	NA
rs3766637	rs3766637	1	178848223	ABL2	-0.246712	0.718856	NA	NA	NA	NA
rs3829794	rs3829794	1	179072728	ABL2	0.175455	0.838917	NA	NA	NA	NA
rs3922812	rs3922812	1	178659933	ABL2	NA	NA	-0.168311	0.86349	NA	NA
rs57071059	rs57071059	1	180101098	ABL2	NA	NA	0.257324	0.737292	NA	NA
rs6425607	rs6425607	1	180075388	ABL2	NA	NA	-0.184892	0.683365	NA	NA
rs6685710	rs6685710	1	178551445	ABL2	0.187578	0.829215	NA	NA	NA	NA
rs74130140	rs74130140	1	179285489	ABL2	-0.247152	0.857714	NA	NA	NA	NA
rs74674780	rs74674780	1	179987779	ABL2	NA	NA	0.306516	0.717205	NA	NA
rs7531307	rs7531307	1	179302003	ABL2	-0.218756	0.81064	NA	NA	NA	NA
rs76323929	rs76323929	1	178572027	ABL2	0.277423	0.828758	NA	NA	NA	NA
rs79770127	rs79770127	1	178078760	ABL2	-0.27522	0.878011	NA	NA	NA	NA
JHU_1.75203800	rs28651134	1	75203801	ACADM	-0.184338	0.778534	NA	NA	NA	NA
JHU_1.75403986	rs115256697	1	75403987	ACADM	NA	NA	0.208104	0.830197	NA	NA
JHU_1.76088964	NA	1	76088965	ACADM	-0.245099	0.876051	NA	NA	NA	NA
JHU_1.76101493	rs211726	1	76101494	ACADM	0.176395	0.782289	0.105545	0.83967	NA	NA
JHU_1.76189097	rs74090712	1	76189098	ACADM	0.173518	0.873172	NA	NA	NA	NA
JHU_1.76190926	rs72686164	1	76190927	ACADM	0.29526	0.608895	0.239698	0.229857	NA	NA
JHU_1.76225344	NA	1	76225345	ACADM	-0.265781	0.840855	-0.272903	0.33911	NA	NA
JHU_1.76445922	rs367725645	1	76445923	ACADM	0.205346	0.846347	0.149483	0.803157	NA	NA
JHU_1.76446273	NA	1	76446274	ACADM	NA	NA	-0.139415	0.87393	NA	NA
JHU_1.76479277	rs72991214	1	76479278	ACADM	NA	NA	0.18096	0.78798	NA	NA
JHU_1.76518838	rs113722589	1	76518839	ACADM	-0.35528	0.651456	-0.206225	0.780975	NA	NA
JHU_1.76540290	NA	1	76540291	ACADM	0.43102	0.808625	NA	NA	NA	NA
JHU_1.76852096	NA	1	76852097	ACADM	0.309257	0.839428	NA	NA	NA	NA
JHU_1.76886375	rs113974683	1	76886376	ACADM	NA	NA	-0.206759	0.86299	NA	NA
JHU_1.77093009	rs680442	1	77093010	ACADM	0.164604	0.853557	0.101253	0.880377	NA	NA
rs10493578	rs10493578	1	76490234	ACADM	0.319609	0.880874	NA	NA	NA	NA
rs1051122	rs1051122	1	75190452	ACADM	0.279532	0.59066	NA	NA	NA	NA
rs1061337	rs1061337	1	76227022	ACADM	0.29526	0.608895	0.239698	0.229857	NA	NA
rs10782602	rs10782602	1	76464261	ACADM	NA	NA	0.224887	0.157548	NA	NA
rs11162070	rs11162070	1	76499313	ACADM	0.337447	0.846484	NA	NA	NA	NA
rs11162183	rs11162183	1	77085067	ACADM	NA	NA	0.211596	0.866482	NA	NA
rs1133891	rs1133891	1	75214441	ACADM	-0.237684	0.869907	NA	NA	NA	NA
rs1144333	rs1144333	1	76275100	ACADM	-0.229267	0.834357	-0.177121	0.738924	NA	NA
rs1146657	rs1146657	1	76535407	ACADM	-0.277558	0.873039	NA	NA	NA	NA
rs1184626	rs1184626	1	77093180	ACADM	0.164604	0.853557	0.101253	0.880377	NA	NA
rs12084383	rs12084383	1	76451288	ACADM	NA	NA	-0.139415	0.87393	NA	NA
rs12122440	rs12122440	1	76477207	ACADM	-0.282118	0.86903	NA	NA	NA	NA
rs12128122	rs12128122	1	76834705	ACADM	NA	NA	-0.11409	0.792035	NA	NA
rs1251488	rs1251488	1	76518855	ACADM	-0.259784	0.644713	-0.168907	0.668108	NA	NA
rs1251490	rs1251490	1	76518693	ACADM	-0.166589	0.83388	-0.100212	0.872261	NA	NA
rs1251543	rs1251543	1	76441220	ACADM	0.205346	0.846347	0.149483	0.803157	NA	NA
rs12724872	rs12724872	1	77126746	ACADM	-0.342335	0.514835	-0.203441	0.66847	NA	NA
rs12738201	rs12738201	1	75275749	ACADM	-0.184418	0.821778	NA	NA	NA	NA
rs12759641	rs12759641	1	75276832	ACADM	0.350337	0.40455	0.141165	0.876624	NA	NA
rs1405308	rs1405308	1	75624465	ACADM	NA	NA	0.178922	0.831725	NA	NA
rs1417407	rs1417407	1	76530309	ACADM	0.318398	0.878011	NA	NA	NA	NA
rs1575983	rs1575983	1	75262196	ACADM	-0.237684	0.869907	NA	NA	NA	NA
rs1700909	rs1700909	1	75806045	ACADM	0.210804	0.838041	NA	NA	NA	NA
rs17098101	rs17098101	1	76514353	ACADM	NA	NA	0.138704	0.853946	NA	NA
rs1739897	rs1739897	1	76116062	ACADM	0.176395	0.782289	0.105545	0.83967	NA	NA
rs1770886	rs1770886	1	76402145	ACADM	NA	NA	0.193718	0.741404	NA	NA
rs184159	rs184159	1	75998695	ACADM	-0.182577	0.829518	-0.110502	0.866249	NA	NA
rs211717	rs211717	1	76106969	ACADM	NA	NA	0.17858	0.622063	NA	NA
rs211718	rs211718	1	76106675	ACADM	NA	NA	0.17858	0.622063	NA	NA
rs2172507	rs2172507	1	76331320	ACADM	0.174178	0.841383	0.120569	0.826246	NA	NA
rs2345436	rs2345436	1	75198740	ACADM	0.210113	0.702395	NA	NA	NA	NA
rs2349044	rs2349044	1	77104773	ACADM	-0.317962	0.755188	-0.16329	0.87946	NA	NA
rs28602663	rs28602663	1	76235355	ACADM	NA	NA	0.179342	0.369802	NA	NA
rs440826	rs440826	1	76120300	ACADM	0.176395	0.782289	0.105545	0.83967	NA	NA
rs472536	rs472536	1	76714019	ACADM	NA	NA	-0.123674	0.842411	NA	NA
rs4949624	rs4949624	1	76732617	ACADM	0.214839	0.820042	NA	NA	NA	NA
rs4949626	rs4949626	1	76755492	ACADM	0.274576	0.695767	NA	NA	NA	NA
rs61770556	rs61770556	1	76421902	ACADM	0.269003	0.812871	NA	NA	NA	NA
rs6670304	rs6670304	1	76023350	ACADM	0.188641	0.740034	0.102286	0.855888	NA	NA
rs6687882	rs6687882	1	76364825	ACADM	-0.186002	0.807191	-0.173852	0.371195	NA	NA
rs6688867	rs6688867	1	76898576	ACADM	NA	NA	0.13152	0.86132	NA	NA
rs689423	rs689423	1	77138904	ACADM	0.165875	0.877365	NA	NA	NA	NA
rs74090726	rs74090726	1	76199277	ACADM	-0.265781	0.840855	-0.272903	0.33911	NA	NA
rs75573942	rs75573942	1	76823680	ACADM	0.309257	0.839428	NA	NA	NA	NA
rs915403	rs915403	1	76602605	ACADM	-0.165555	0.871886	NA	NA	NA	NA
rs9437421	rs9437421	1	76786084	ACADM	0.291859	0.788267	0.189092	0.800947	NA	NA
rs946162	rs946162	1	76478754	ACADM	-0.148332	0.843905	NA	NA	NA	NA
JHU_1.1155785	NA	1	1155786	ACAP3	-0.164444	0.821895	NA	NA	NA	NA
JHU_1.1239076	NA	1	1239077	ACAP3	-0.24346	0.766502	NA	NA	NA	NA
JHU_1.1301671	rs201851490	1	1301672	ACAP3	NA	NA	-0.136327	0.867282	NA	NA
JHU_1.1302207	rs76085262	1	1302208	ACAP3	NA	NA	-0.136327	0.867282	NA	NA
JHU_1.1302994	NA	1	1302995	ACAP3	NA	NA	-0.136327	0.867282	NA	NA
JHU_1.1373481	rs3845296	1	1373482	ACAP3	NA	NA	-0.262187	0.692141	NA	NA
JHU_1.1373566	rs145904956	1	1373567	ACAP3	NA	NA	0.215433	0.849158	NA	NA
JHU_1.1582105	NA	1	1582106	ACAP3	-0.207362	0.85602	NA	NA	NA	NA
JHU_1.1586116	rs7414316	1	1586117	ACAP3	-0.207362	0.85602	NA	NA	NA	NA
JHU_1.1644789	NA	1	1644790	ACAP3	-0.133988	0.865857	NA	NA	NA	NA
JHU_1.1648834	NA	1	1648835	ACAP3	0.208826	0.392888	NA	NA	NA	NA
JHU_1.1648964	NA	1	1648965	ACAP3	0.208826	0.392888	NA	NA	NA	NA
JHU_1.1650919	rs36191908	1	1650920	ACAP3	0.215444	0.349694	NA	NA	NA	NA
JHU_1.1923559	NA	1	1923560	ACAP3	-0.226528	0.86706	NA	NA	NA	NA
JHU_1.1986736	rs58725160	1	1986737	ACAP3	0.181725	0.667854	-0.119985	0.87587	NA	NA
JHU_1.568967	rs374852113	1	568968	ACAP3	NA	NA	-0.269295	0.856901	NA	NA
kgp1041823	NA	1	824398	ACAP3	0.134744	0.877821	NA	NA	NA	NA
rs10910047	rs10910047	1	2211849	ACAP3	-0.154381	0.821882	NA	NA	NA	NA
rs115862299	rs115862299	1	1601145	ACAP3	-0.236317	0.833744	NA	NA	NA	NA
rs12047069	rs12047069	1	2205548	ACAP3	NA	NA	0.155151	0.83392	NA	NA
rs12103	NA	1	1247494	ACAP3	NA	NA	0.179046	0.805548	NA	NA
rs13303016	rs13303016	1	1946591	ACAP3	-0.151368	0.873669	NA	NA	NA	NA
rs13303289	rs13303289	1	1985513	ACAP3	0.189786	0.725666	NA	NA	NA	NA
rs1619896	NA	1	1452566	ACAP3	NA	NA	0.208693	0.656057	NA	NA
rs16824603	rs16824603	1	1905790	ACAP3	NA	NA	0.162069	0.844558	NA	NA
rs1878747	rs1878747	1	1991162	ACAP3	NA	NA	-0.136272	0.878834	NA	NA
rs2260423	rs2260423	1	1314707	ACAP3	-0.294842	0.874861	NA	NA	NA	NA
rs262680	rs262680	1	2167149	ACAP3	-0.255695	0.65346	NA	NA	NA	NA
rs263526	rs263526	1	2173504	ACAP3	-0.184076	0.840323	NA	NA	NA	NA
rs2803346	rs2803346	1	2011958	ACAP3	NA	NA	-0.243995	0.861795	NA	NA
rs307354	rs307354	1	1264539	ACAP3	NA	NA	0.151745	0.85232	NA	NA
rs35705386	rs35705386	1	1295682	ACAP3	NA	NA	0.156131	0.792825	NA	NA
rs3892467	NA	1	909073	ACAP3	0.234088	0.758333	NA	NA	NA	NA
rs4442317	rs4442317	1	1106784	ACAP3	NA	NA	0.146281	0.848173	NA	NA
rs59476564	rs59476564	1	2218129	ACAP3	0.152559	0.861804	NA	NA	NA	NA
rs61606412	rs61606412	1	919489	ACAP3	-0.173204	0.783838	NA	NA	NA	NA
rs6689315	rs6689315	1	2216391	ACAP3	-0.157232	0.78143	NA	NA	NA	NA
rs72897856	rs72897856	1	1542204	ACAP3	0.229917	0.853775	NA	NA	NA	NA
rs7418389	rs7418389	1	1551927	ACAP3	-0.162704	0.74082	NA	NA	NA	NA
rs7532034	rs7532034	1	1603163	ACAP3	-0.160221	0.779655	NA	NA	NA	NA
rs80018648	rs80018648	1	2225497	ACAP3	NA	NA	-0.23376	0.841818	NA	NA
JHU_1.225886191	NA	1	225886192	ACBD3	0.0850284	0.866886	NA	NA	NA	NA
JHU_1.226139013	rs73131866	1	226139014	ACBD3	-0.163313	0.832858	NA	NA	NA	NA
JHU_1.226767334	rs837446	1	226767335	ACBD3	NA	NA	-0.0730686	0.86777	NA	NA
JHU_1.227203641	rs4263966	1	227203642	ACBD3	-0.145408	0.881624	NA	NA	NA	NA
JHU_1.227356800	rs113509211	1	227356801	ACBD3	0.132367	0.877205	NA	NA	NA	NA
exm153745	rs73098850	1	226785102	ACBD3	0.104855	0.852023	0.0901946	0.843521	NA	NA
kgp15823942	rs10915888	1	226050503	ACBD3	NA	NA	-0.0816202	0.880938	NA	NA
rs10799322	rs10799322	1	225928538	ACBD3	-0.095637	0.797967	NA	NA	NA	NA
rs10799325	rs10799325	1	225998744	ACBD3	0.141241	0.769152	NA	NA	NA	NA
rs10915881	rs10915881	1	226002449	ACBD3	NA	NA	-0.087032	0.85652	NA	NA
rs10915886	rs10915886	1	226037887	ACBD3	NA	NA	-0.0816202	0.880938	NA	NA
rs10915929	rs10915929	1	226267243	ACBD3	NA	NA	-0.0683514	0.879864	NA	NA
rs10916066	rs10916066	1	227098588	ACBD3	0.0760469	0.874998	NA	NA	NA	NA
rs111778142	rs111778142	1	225470036	ACBD3	-0.123489	0.834359	NA	NA	NA	NA
rs1144840	rs1144840	1	226819833	ACBD3	NA	NA	0.107959	0.852292	NA	NA
rs1151815	rs1151815	1	226694739	ACBD3	0.0977835	0.86783	NA	NA	NA	NA
rs11583055	rs11583055	1	225974887	ACBD3	0.116887	0.867517	NA	NA	NA	NA
rs12031296	rs12031296	1	225975271	ACBD3	0.102364	0.834357	NA	NA	NA	NA
rs12093903	NA	1	226846391	ACBD3	0.122234	0.686884	NA	NA	NA	NA
rs12096737	rs12096737	1	226276554	ACBD3	NA	NA	-0.0682678	0.877162	NA	NA
rs12405469	rs12405469	1	227090500	ACBD3	NA	NA	0.0960902	0.812968	NA	NA
rs16846167	rs16846167	1	226769529	ACBD3	NA	NA	-0.135495	0.780559	NA	NA
rs17571004	rs17571004	1	225969031	ACBD3	0.123061	0.798333	NA	NA	NA	NA
rs1800672	rs1800672	1	227085462	ACBD3	NA	NA	-0.0694144	0.84998	NA	NA
rs1938386	rs1938386	1	227097039	ACBD3	-0.149487	0.622313	-0.118817	0.681265	NA	NA
rs2066233	rs2066233	1	225618159	ACBD3	NA	NA	0.063391	0.87489	NA	NA
rs2236914	rs2236914	1	227078721	ACBD3	NA	NA	0.089729	0.738226	NA	NA
rs2816330	rs2816330	1	226166027	ACBD3	NA	NA	0.064625	0.854203	NA	NA
rs2854461	NA	1	226011644	ACBD3	NA	NA	0.122747	0.856704	NA	NA
rs6677132	rs6677132	1	225967597	ACBD3	0.103844	0.798414	NA	NA	NA	NA
rs6685014	rs6685014	1	225958857	ACBD3	0.0977917	0.825383	NA	NA	NA	NA
rs6697883	rs6697883	1	226797733	ACBD3	NA	NA	0.0713316	0.855234	NA	NA
rs697846	rs697846	1	226817699	ACBD3	0.0861099	0.880795	NA	NA	NA	NA
rs708763	rs708763	1	226970724	ACBD3	-0.112439	0.859535	NA	NA	NA	NA
rs708766	rs708766	1	226865254	ACBD3	NA	NA	0.102805	0.812333	NA	NA
rs77469713	rs77469713	1	226785386	ACBD3	0.0982999	0.86791	0.0876556	0.846712	NA	NA
rs79350844	rs79350844	1	226684422	ACBD3	NA	NA	-0.110066	0.731888	NA	NA
rs868966	rs868966	1	226006098	ACBD3	0.10024	0.709517	NA	NA	NA	NA
rs9660802	rs9660802	1	227017031	ACBD3	-0.0908836	0.879672	-0.0873876	0.833462	NA	NA
JHU_1.179424750	NA	1	179424751	ACBD6	NA	NA	-0.202004	0.698819	NA	NA
JHU_1.179561682	rs4652419	1	179561683	ACBD6	NA	NA	0.103853	0.82712	NA	NA
JHU_1.179588605	rs77087266	1	179588606	ACBD6	NA	NA	-0.248206	0.631576	NA	NA
JHU_1.179760327	rs11807533	1	179760328	ACBD6	NA	NA	-0.210189	0.846053	NA	NA
JHU_1.179967429	NA	1	179967430	ACBD6	NA	NA	-0.129982	0.839265	NA	NA
JHU_1.180034897	rs368105311	1	180034898	ACBD6	NA	NA	0.23854	0.682115	NA	NA
JHU_1.180219012	NA	1	180219013	ACBD6	-0.275055	0.781008	NA	NA	NA	NA
JHU_1.180219484	rs199829803	1	180219485	ACBD6	-0.226268	0.718856	NA	NA	NA	NA
JHU_1.180404133	rs111919731	1	180404134	ACBD6	-0.46974	0.645708	NA	NA	NA	NA
JHU_1.180494645	rs10914019	1	180494646	ACBD6	-0.276632	0.747391	NA	NA	NA	NA
JHU_1.180842195	rs377292274	1	180842196	ACBD6	NA	NA	-0.109132	0.807555	NA	NA
JHU_1.180848642	rs6662788	1	180848643	ACBD6	NA	NA	-0.136247	0.833582	NA	NA
JHU_1.180918339	rs1571593	1	180918340	ACBD6	NA	NA	-0.13516	0.721051	NA	NA
JHU_1.181213686	rs10737229	1	181213687	ACBD6	0.184236	0.822409	NA	NA	NA	NA
rs1004505	rs1004505	1	181197252	ACBD6	NA	NA	-0.139845	0.878834	NA	NA
rs10753200	rs10753200	1	179564144	ACBD6	NA	NA	-0.0870847	0.865454	NA	NA
rs10798778	rs10798778	1	180536954	ACBD6	NA	NA	0.125556	0.821484	NA	NA
rs10914055	rs10914055	1	180596694	ACBD6	NA	NA	-0.116855	0.789118	NA	NA
rs10914077	rs10914077	1	180685921	ACBD6	NA	NA	-0.11305	0.789714	NA	NA
rs115250906	rs115250906	1	180218022	ACBD6	0.331207	0.867394	NA	NA	NA	NA
rs11582429	rs11582429	1	181214224	ACBD6	NA	NA	-0.138951	0.84182	NA	NA
rs12041548	rs12041548	1	180894383	ACBD6	NA	NA	0.12861	0.839522	NA	NA
rs12060683	rs12060683	1	180329300	ACBD6	NA	NA	0.124087	0.870921	NA	NA
rs12088182	rs12088182	1	180853055	ACBD6	NA	NA	0.125024	0.7819	NA	NA
rs12118565	rs12118565	1	179788333	ACBD6	NA	NA	0.112646	0.821874	NA	NA
rs12121845	rs12121845	1	180067988	ACBD6	NA	NA	-0.129982	0.839265	NA	NA
rs12144382	rs12144382	1	181039039	ACBD6	NA	NA	0.106237	0.77407	NA	NA
rs12747802	rs12747802	1	180193767	ACBD6	0.190489	0.870432	NA	NA	NA	NA
rs1329276	rs1329276	1	179473513	ACBD6	NA	NA	-0.13058	0.811085	NA	NA
rs13374657	rs13374657	1	180887377	ACBD6	0.270758	0.867331	NA	NA	NA	NA
rs146202320	rs146202320	1	179784939	ACBD6	NA	NA	0.234138	0.69689	NA	NA
rs164980	rs164980	1	180180669	ACBD6	-0.215913	0.748785	NA	NA	NA	NA
rs16856086	rs16856086	1	180493944	ACBD6	NA	NA	-0.0996869	0.869998	NA	NA
rs17373660	rs17373660	1	180762511	ACBD6	NA	NA	0.152311	0.766822	NA	NA
rs2013836	rs2013836	1	181142796	ACBD6	0.179217	0.826	NA	NA	NA	NA
rs2245425	rs2245425	1	179858444	ACBD6	-0.156056	0.852228	NA	NA	NA	NA
rs2297183	rs2297183	1	180918705	ACBD6	NA	NA	-0.092163	0.842383	NA	NA
rs2454199	rs2454199	1	179729554	ACBD6	NA	NA	-0.0970841	0.834199	NA	NA
rs2777910	rs2777910	1	179900978	ACBD6	NA	NA	0.1135	0.87262	NA	NA
rs357077	rs357077	1	180219170	ACBD6	0.233166	0.78806	NA	NA	NA	NA
rs3753813	rs3753813	1	180123538	ACBD6	NA	NA	-0.254948	0.646115	NA	NA
rs3845382	rs3845382	1	179727670	ACBD6	0.175022	0.879105	NA	NA	NA	NA
rs4651045	rs4651045	1	179638838	ACBD6	NA	NA	-0.118924	0.871078	NA	NA
rs4651067	rs4651067	1	180494062	ACBD6	-0.297703	0.690789	NA	NA	NA	NA
rs4652507	rs4652507	1	180513655	ACBD6	NA	NA	-0.110692	0.829769	NA	NA
rs57071059	rs57071059	1	180101098	ACBD6	-0.247074	0.853684	NA	NA	NA	NA
rs6425607	rs6425607	1	180075388	ACBD6	NA	NA	0.153153	0.333006	NA	NA
rs6425625	rs6425625	1	180332045	ACBD6	-0.162333	0.874418	NA	NA	NA	NA
rs6700926	rs6700926	1	180722353	ACBD6	0.162105	0.879699	NA	NA	NA	NA
rs6704314	rs6704314	1	180171254	ACBD6	-0.222059	0.805577	NA	NA	NA	NA
rs67135271	rs67135271	1	180585919	ACBD6	NA	NA	-0.168123	0.717644	NA	NA
rs72711728	rs72711728	1	181128322	ACBD6	0.16938	0.839519	NA	NA	NA	NA
rs72720974	rs72720974	1	180559567	ACBD6	NA	NA	-0.112379	0.854324	NA	NA
rs73051239	rs73051239	1	180657085	ACBD6	NA	NA	-0.111402	0.867276	NA	NA
rs74674780	rs74674780	1	179987779	ACBD6	NA	NA	-0.16413	0.855313	NA	NA
rs7521948	rs7521948	1	179995975	ACBD6	NA	NA	0.0984395	0.788349	NA	NA
rs7525475	rs7525475	1	180206814	ACBD6	0.163139	0.880542	NA	NA	NA	NA
rs7531574	rs7531574	1	180895240	ACBD6	NA	NA	-0.146027	0.697759	NA	NA
rs7532806	NA	1	180381923	ACBD6	NA	NA	0.201245	0.821602	NA	NA
rs75847645	rs75847645	1	181160056	ACBD6	0.198254	0.875771	NA	NA	NA	NA
rs76195866	rs76195866	1	180258247	ACBD6	0.221028	0.795914	NA	NA	NA	NA
rs78180312	rs78180312	1	179650907	ACBD6	NA	NA	-0.238768	0.306078	NA	NA
rs9943046	rs9943046	1	180533312	ACBD6	NA	NA	0.0940444	0.867361	NA	NA
rs9943120	rs9943120	1	180533775	ACBD6	NA	NA	0.130505	0.803979	NA	NA
JHU_1.55090848	rs377194352	1	55090849	ACOT11	NA	NA	-0.378943	0.872233	NA	NA
JHU_1.55094277	NA	1	55094278	ACOT11	NA	NA	-0.542421	0.826242	NA	NA
exm61593	NA	1	55064980	ACOT11	-0.660788	0.879341	NA	NA	NA	NA
rs1025239	rs1025239	1	55448414	ACOT11	NA	NA	-0.444651	0.817513	NA	NA
rs10888879	rs10888879	1	55243590	ACOT11	-0.510572	0.861208	NA	NA	NA	NA
rs11206205	rs11206205	1	54177891	ACOT11	NA	NA	0.47912	0.739182	NA	NA
rs11206514	rs11206514	1	55516004	ACOT11	0.562704	0.692926	NA	NA	NA	NA
rs1147986	rs1147986	1	55263877	ACOT11	NA	NA	0.318139	0.771604	NA	NA
rs1147989	rs1147989	1	55184209	ACOT11	-0.351931	0.872863	NA	NA	NA	NA
rs1147990	rs1147990	1	55182300	ACOT11	0.341279	0.87885	NA	NA	NA	NA
rs12096557	rs12096557	1	55504439	ACOT11	NA	NA	0.430595	0.816382	NA	NA
rs12141667	rs12141667	1	55832031	ACOT11	NA	NA	-0.541656	0.7873	NA	NA
rs12145680	rs12145680	1	54820360	ACOT11	-0.531947	0.838103	NA	NA	NA	NA
rs13373956	rs13373956	1	55324869	ACOT11	NA	NA	0.513689	0.866318	NA	NA
rs13374717	rs13374717	1	56002211	ACOT11	0.583372	0.864449	0.479737	0.856818	NA	NA
rs1499655	rs1499655	1	56004861	ACOT11	0.559448	0.594579	0.315981	0.862624	NA	NA
rs17110345	rs17110345	1	54777207	ACOT11	-0.341981	0.876261	NA	NA	NA	NA
rs1888182	rs1888182	1	54967890	ACOT11	0.448829	0.86939	NA	NA	NA	NA
rs1977492	NA	1	54609104	ACOT11	-0.364048	0.841151	NA	NA	NA	NA
rs2015252	rs2015252	1	55872780	ACOT11	NA	NA	0.314304	0.867883	NA	NA
rs2117263	rs2117263	1	55089708	ACOT11	NA	NA	-0.378943	0.872233	NA	NA
rs2182833	rs2182833	1	55500429	ACOT11	-0.367223	0.87215	NA	NA	NA	NA
rs2495478	rs2495478	1	55512995	ACOT11	-0.583012	0.738984	-0.614198	0.29799	NA	NA
rs299870	rs299870	1	55015376	ACOT11	0.337015	0.879105	0.317744	0.817708	NA	NA
rs3006899	rs3006899	1	54085864	ACOT11	NA	NA	-0.637409	0.784306	NA	NA
rs4926674	rs4926674	1	55727195	ACOT11	NA	NA	0.374902	0.8559	NA	NA
rs4927168	rs4927168	1	55326345	ACOT11	NA	NA	0.343418	0.745889	NA	NA
rs4927258	rs4927258	1	56067651	ACOT11	0.456481	0.781626	NA	NA	NA	NA
rs638944	rs638944	1	55341915	ACOT11	-0.36691	0.871013	NA	NA	NA	NA
rs646914	NA	1	54626529	ACOT11	-0.390034	0.787285	NA	NA	NA	NA
rs6588558	rs6588558	1	55884720	ACOT11	NA	NA	-0.336885	0.672172	NA	NA
rs6657130	rs6657130	1	55774497	ACOT11	0.431064	0.80955	NA	NA	NA	NA
rs6700588	rs6700588	1	56099371	ACOT11	0.473844	0.731611	NA	NA	NA	NA
rs682615	rs682615	1	55301220	ACOT11	-0.601677	0.689662	NA	NA	NA	NA
rs72669721	rs72669721	1	56079347	ACOT11	0.551534	0.590688	NA	NA	NA	NA
rs72912611	rs72912611	1	56098983	ACOT11	NA	NA	-0.476057	0.880734	NA	NA
rs74402211	rs74402211	1	54125882	ACOT11	-0.500442	0.830875	-0.589546	0.367025	NA	NA
rs7545747	rs7545747	1	54804157	ACOT11	0.806354	0.690789	NA	NA	NA	NA
rs75511697	rs75511697	1	55777641	ACOT11	-0.479066	0.872856	NA	NA	NA	NA
rs75552326	rs75552326	1	55757260	ACOT11	0.365126	0.850801	NA	NA	NA	NA
rs79410915	rs79410915	1	55890211	ACOT11	NA	NA	0.371436	0.862332	NA	NA
rs9782980	rs9782980	1	55273580	ACOT11	NA	NA	-0.261116	0.873065	NA	NA
JHU_1.5491280	NA	1	5491281	ACOT7	NA	NA	0.385989	0.8337	NA	NA
JHU_1.5502721	rs6689364	1	5502722	ACOT7	0.422467	0.833053	NA	NA	NA	NA
JHU_1.5559787	rs11802473	1	5559788	ACOT7	0.253505	0.855567	NA	NA	NA	NA
JHU_1.5657909	rs74052663	1	5657910	ACOT7	NA	NA	0.3807	0.6713	NA	NA
JHU_1.5731665	NA	1	5731666	ACOT7	NA	NA	0.222046	0.86587	NA	NA
JHU_1.5732220	NA	1	5732221	ACOT7	NA	NA	-0.299194	0.646339	NA	NA
JHU_1.5733296	rs7534273	1	5733297	ACOT7	NA	NA	-0.295495	0.673723	NA	NA
JHU_1.5740835	rs115957250	1	5740836	ACOT7	NA	NA	0.400075	0.817844	NA	NA
JHU_1.5750372	rs77181634	1	5750373	ACOT7	-0.256398	0.854999	NA	NA	NA	NA
JHU_1.5790319	rs72643047	1	5790320	ACOT7	-0.243491	0.825049	NA	NA	NA	NA
JHU_1.5971313	rs12060900	1	5971314	ACOT7	NA	NA	0.251849	0.830933	NA	NA
JHU_1.6126916	rs116267621	1	6126917	ACOT7	0.354737	0.794851	NA	NA	NA	NA
JHU_1.6145052	rs75310325	1	6145053	ACOT7	-0.540743	0.64992	NA	NA	NA	NA
JHU_1.6167608	NA	1	6167609	ACOT7	NA	NA	-0.224809	0.863855	NA	NA
JHU_1.6202919	rs76460950	1	6202920	ACOT7	-0.45652	0.872839	NA	NA	NA	NA
JHU_1.6220648	rs57075839	1	6220649	ACOT7	NA	NA	-0.370377	0.856418	NA	NA
JHU_1.6221824	NA	1	6221825	ACOT7	-0.383837	0.854463	NA	NA	NA	NA
JHU_1.6379151	rs72854394	1	6379152	ACOT7	NA	NA	0.26943	0.710728	NA	NA
JHU_1.6560845	rs75707854	1	6560846	ACOT7	-0.640569	0.588325	NA	NA	NA	NA
JHU_1.6795735	rs61780590	1	6795736	ACOT7	NA	NA	-0.376232	0.723334	NA	NA
JHU_1.6804294	NA	1	6804295	ACOT7	NA	NA	0.351085	0.870544	NA	NA
JHU_1.6879373	rs56269202	1	6879374	ACOT7	-0.20991	0.875179	NA	NA	NA	NA
JHU_1.7055354	rs28757432	1	7055355	ACOT7	0.322289	0.847871	NA	NA	NA	NA
JHU_1.7057719	rs67165212	1	7057720	ACOT7	-0.289741	0.738984	NA	NA	NA	NA
JHU_1.7103435	rs200083734	1	7103436	ACOT7	-0.428634	0.653318	NA	NA	NA	NA
JHU_1.7167329	rs12067684	1	7167330	ACOT7	-0.214398	0.847566	NA	NA	NA	NA
JHU_1.7247354	rs79667781	1	7247355	ACOT7	0.264304	0.855003	NA	NA	NA	NA
JHU_1.7270247	rs75096060	1	7270248	ACOT7	NA	NA	-0.311789	0.80488	NA	NA
JHU_1.7274918	rs78437889	1	7274919	ACOT7	NA	NA	-0.31403	0.844558	NA	NA
JHU_1.7284863	rs11120882	1	7284864	ACOT7	-0.453343	0.662357	NA	NA	NA	NA
JHU_1.7338705	rs7539460	1	7338706	ACOT7	0.265317	0.87328	NA	NA	NA	NA
JHU_1.7395196	NA	1	7395197	ACOT7	NA	NA	0.456598	0.86458	NA	NA
JHU_1.7422858	rs34712506	1	7422859	ACOT7	NA	NA	0.215644	0.87694	NA	NA
exm2268861	NA	1	6550376	ACOT7	NA	NA	-0.380945	0.838125	NA	NA
kgp8087739	rs72862363	1	6138659	ACOT7	NA	NA	0.29106	0.616748	NA	NA
rs10779677	rs10779677	1	6007474	ACOT7	0.225844	0.859511	NA	NA	NA	NA
rs10864251	rs10864251	1	7011805	ACOT7	0.206593	0.862114	NA	NA	NA	NA
rs10915406	rs10915406	1	5349616	ACOT7	NA	NA	0.311779	0.724796	NA	NA
rs11120796	rs11120796	1	7014330	ACOT7	0.363273	0.603461	NA	NA	NA	NA
rs11120896	rs11120896	1	7361338	ACOT7	0.210926	0.86903	NA	NA	NA	NA
rs11121183	rs11121183	1	6139169	ACOT7	NA	NA	-0.238112	0.841763	NA	NA
rs11122115	rs11122115	1	6725427	ACOT7	0.309272	0.775476	NA	NA	NA	NA
rs11260671	rs11260671	1	5717388	ACOT7	NA	NA	0.199702	0.877162	NA	NA
rs11260678	rs11260678	1	5786865	ACOT7	NA	NA	0.264901	0.822825	NA	NA
rs114386769	rs114386769	1	6347306	ACOT7	NA	NA	0.411052	0.859382	NA	NA
rs114518451	rs114518451	1	7312316	ACOT7	0.691896	0.693905	NA	NA	NA	NA
rs11485227	rs11485227	1	6474008	ACOT7	-0.216124	0.862114	-0.253568	0.792806	NA	NA
rs11584808	rs11584808	1	5464273	ACOT7	NA	NA	0.332116	0.345913	NA	NA
rs12023817	rs12023817	1	5536722	ACOT7	NA	NA	-0.468843	0.789925	NA	NA
rs12045091	rs12045091	1	5547562	ACOT7	NA	NA	0.269233	0.856013	NA	NA
rs12067480	rs12067480	1	6205349	ACOT7	0.208824	0.857216	NA	NA	NA	NA
rs12071731	rs12071731	1	6276167	ACOT7	NA	NA	0.215536	0.814155	NA	NA
rs12142108	rs12142108	1	6170988	ACOT7	NA	NA	-0.218267	0.857227	NA	NA
rs12738895	rs12738895	1	7093213	ACOT7	-0.301268	0.788542	NA	NA	NA	NA
rs1295094	rs1295094	1	6095199	ACOT7	0.216375	0.872763	NA	NA	NA	NA
rs1317017	rs1317017	1	7048779	ACOT7	0.229535	0.879672	0.25624	0.851503	NA	NA
rs142660452	rs142660452	1	5440301	ACOT7	NA	NA	0.300157	0.767333	NA	NA
rs146121715	rs146121715	1	5449152	ACOT7	0.497338	0.783838	NA	NA	NA	NA
rs1587407	NA	1	5679369	ACOT7	-0.456102	0.823433	NA	NA	NA	NA
rs17030129	rs17030129	1	7059150	ACOT7	NA	NA	0.435319	0.809018	NA	NA
rs17030562	rs17030562	1	7256943	ACOT7	NA	NA	0.237423	0.867755	NA	NA
rs17489787	rs17489787	1	6204222	ACOT7	-0.38605	0.676695	-0.438465	0.497717	NA	NA
rs1890191	rs1890191	1	5887140	ACOT7	NA	NA	-0.276789	0.850432	NA	NA
rs200029527	rs200029527	1	5817956	ACOT7	0.322863	0.735121	NA	NA	NA	NA
rs200456	rs200456	1	6705528	ACOT7	0.262342	0.776452	NA	NA	NA	NA
rs201151	rs201151	1	6732424	ACOT7	0.2006	0.839416	NA	NA	NA	NA
rs2071918	rs2071918	1	7150577	ACOT7	-0.231437	0.8624	NA	NA	NA	NA
rs2244632	rs2244632	1	5780697	ACOT7	0.332709	0.488869	NA	NA	NA	NA
rs2986746	rs2986746	1	6561300	ACOT7	-0.532135	0.424613	NA	NA	NA	NA
rs371389054	rs371389054	1	7057338	ACOT7	NA	NA	0.435319	0.809018	NA	NA
rs447558	rs447558	1	6795230	ACOT7	NA	NA	-0.369701	0.769407	NA	NA
rs45481403	rs45481403	1	6521278	ACOT7	0.254733	0.872863	NA	NA	NA	NA
rs4582826	rs4582826	1	6461530	ACOT7	-0.212387	0.815539	NA	NA	NA	NA
rs4845812	rs4845812	1	5707816	ACOT7	-0.23182	0.809382	NA	NA	NA	NA
rs4908584	rs4908584	1	7067080	ACOT7	-0.428634	0.653318	NA	NA	NA	NA
rs4908610	rs4908610	1	7311260	ACOT7	-0.231452	0.849275	NA	NA	NA	NA
rs4908619	rs4908619	1	7369931	ACOT7	NA	NA	0.263469	0.846403	NA	NA
rs4908620	rs4908620	1	7390099	ACOT7	NA	NA	-0.261358	0.789267	NA	NA
rs59582090	rs59582090	1	7186829	ACOT7	NA	NA	-0.345611	0.812333	NA	NA
rs61739537	rs61739537	1	6324747	ACOT7	NA	NA	-0.530113	0.822106	NA	NA
rs6577395	rs6577395	1	6991925	ACOT7	0.229119	0.854804	NA	NA	NA	NA
rs6663548	rs6663548	1	6564141	ACOT7	-0.252532	0.796068	NA	NA	NA	NA
rs6681529	rs6681529	1	7052566	ACOT7	-0.355361	0.825198	NA	NA	NA	NA
rs6687562	rs6687562	1	7343666	ACOT7	NA	NA	-0.304153	0.824561	NA	NA
rs6688108	rs6688108	1	7007311	ACOT7	-0.25921	0.749183	NA	NA	NA	NA
rs6698901	rs6698901	1	7041175	ACOT7	-0.216404	0.830875	NA	NA	NA	NA
rs6701870	rs6701870	1	7312258	ACOT7	-0.253919	0.86892	NA	NA	NA	NA
rs705680	rs705680	1	7402502	ACOT7	0.241207	0.873443	NA	NA	NA	NA
rs709183	rs709183	1	5709728	ACOT7	NA	NA	0.35524	0.727463	NA	NA
rs72643046	rs72643046	1	5788124	ACOT7	-0.28807	0.849675	NA	NA	NA	NA
rs72863561	rs72863561	1	7385243	ACOT7	NA	NA	0.262003	0.873887	NA	NA
rs731975	rs731975	1	6222501	ACOT7	-0.234256	0.88242	NA	NA	NA	NA
rs74049583	NA	1	6516170	ACOT7	NA	NA	0.314145	0.874843	NA	NA
rs74052366	rs74052366	1	5492500	ACOT7	0.422467	0.833053	NA	NA	NA	NA
rs74422838	rs74422838	1	5404853	ACOT7	-0.380446	0.664008	NA	NA	NA	NA
rs75078635	rs75078635	1	5682096	ACOT7	NA	NA	-0.279516	0.855342	NA	NA
rs75110660	rs75110660	1	7072329	ACOT7	0.325128	0.838341	NA	NA	NA	NA
rs7515958	rs7515958	1	5603850	ACOT7	NA	NA	0.541145	0.271808	NA	NA
rs7518864	rs7518864	1	7250522	ACOT7	NA	NA	-0.392326	0.871104	NA	NA
rs7529205	rs7529205	1	6473294	ACOT7	-0.208488	0.868262	-0.254139	0.782209	NA	NA
rs7535806	rs7535806	1	5983114	ACOT7	NA	NA	0.272568	0.781137	NA	NA
rs7536993	rs7536993	1	7311192	ACOT7	-0.331329	0.792356	NA	NA	NA	NA
rs7539551	rs7539551	1	7338813	ACOT7	0.265317	0.87328	NA	NA	NA	NA
rs7541881	rs7541881	1	7338717	ACOT7	0.265317	0.87328	NA	NA	NA	NA
rs7553111	rs7553111	1	7096272	ACOT7	0.483074	0.771133	NA	NA	NA	NA
rs770712	rs770712	1	5751591	ACOT7	-0.203724	0.845471	NA	NA	NA	NA
rs78082858	rs78082858	1	5428217	ACOT7	-0.250858	0.870432	NA	NA	NA	NA
rs78315876	rs78315876	1	6852982	ACOT7	0.594405	0.538004	NA	NA	NA	NA
rs806111	rs806111	1	6053630	ACOT7	NA	NA	-0.200372	0.87814	NA	NA
rs916393	rs916393	1	7272250	ACOT7	NA	NA	-0.263189	0.878338	NA	NA
rs9434824	rs9434824	1	7137637	ACOT7	-0.17597	0.880211	NA	NA	NA	NA
rs950495	rs950495	1	6944395	ACOT7	0.359662	0.702267	NA	NA	NA	NA
rs962662	rs962662	1	5978510	ACOT7	NA	NA	0.188419	0.875141	NA	NA
rs9659669	rs9659669	1	5563399	ACOT7	NA	NA	-0.204479	0.857102	NA	NA
rs970973	rs970973	1	7202190	ACOT7	0.282557	0.765006	0.274218	0.788691	NA	NA
JHU_1.146498728	NA	1	146498729	ACP6	NA	NA	0.217862	0.862399	NA	NA
JHU_1.146911102	rs11488339	1	146911103	ACP6	NA	NA	0.268242	0.844558	NA	NA
JHU_1.146993210	rs34550860	1	146993211	ACP6	-0.475179	0.876905	NA	NA	NA	NA
rs11240021	rs11240021	1	146867044	ACP6	NA	NA	0.216048	0.87387	NA	NA
rs17160718	rs17160718	1	147311853	ACP6	-1.29591	0.745283	NA	NA	NA	NA
rs2353958	rs2353958	1	146913370	ACP6	NA	NA	0.378277	0.691902	NA	NA
rs3009468	rs3009468	1	147825454	ACP6	-0.506869	0.862907	NA	NA	NA	NA
rs35669952	rs35669952	1	147085066	ACP6	NA	NA	-0.365142	0.846665	NA	NA
rs4950382	rs4950382	1	146648224	ACP6	NA	NA	-0.238191	0.867077	NA	NA
rs57813629	rs57813629	1	147076255	ACP6	NA	NA	0.256164	0.797954	NA	NA
rs6593757	rs6593757	1	146769831	ACP6	NA	NA	0.317003	0.797767	NA	NA
rs6657631	rs6657631	1	146517465	ACP6	-0.506599	0.880365	-0.258909	0.856109	NA	NA
rs6674761	rs6674761	1	146942884	ACP6	NA	NA	0.284885	0.810118	NA	NA
JHU_1.236098386	rs371333339	1	236098387	ACTN2	-0.588791	0.811417	NA	NA	NA	NA
JHU_1.236123200	rs58297633	1	236123201	ACTN2	0.847888	0.843312	NA	NA	NA	NA
JHU_1.236158000	rs12042144	1	236158001	ACTN2	NA	NA	0.72045	0.732309	NA	NA
JHU_1.236162927	rs75081146	1	236162928	ACTN2	NA	NA	-0.924263	0.749083	NA	NA
JHU_1.236175877	rs10927242	1	236175878	ACTN2	-0.726356	0.805988	-0.697123	0.848883	NA	NA
JHU_1.236177516	rs374743387	1	236177517	ACTN2	-0.726356	0.805988	-0.697123	0.848883	NA	NA
JHU_1.236191985	rs7548358	1	236191986	ACTN2	NA	NA	0.535966	0.80461	NA	NA
JHU_1.236246791	rs16833269	1	236246792	ACTN2	1.47168	0.652631	NA	NA	NA	NA
JHU_1.236375332	rs12043411	1	236375333	ACTN2	NA	NA	1.07288	0.776572	NA	NA
JHU_1.236615108	rs6702302	1	236615109	ACTN2	NA	NA	0.760004	0.851919	NA	NA
JHU_1.236627552	rs11345752	1	236627553	ACTN2	NA	NA	0.982687	0.31648	NA	NA
JHU_1.236628861	rs73127315	1	236628862	ACTN2	NA	NA	-0.604579	0.817513	NA	NA
JHU_1.236630573	rs74151906	1	236630574	ACTN2	NA	NA	-1.87341	0.512333	NA	NA
JHU_1.236661937	rs10546269	1	236661938	ACTN2	1.05342	0.853668	NA	NA	NA	NA
JHU_1.237069453	NA	1	237069454	ACTN2	0.731135	0.778957	NA	NA	NA	NA
JHU_1.237372285	rs59352875	1	237372286	ACTN2	NA	NA	-0.625945	0.860316	NA	NA
JHU_1.237609845	rs2998403	1	237609846	ACTN2	NA	NA	-0.674773	0.721169	NA	NA
JHU_1.237636308	rs200447371	1	237636309	ACTN2	NA	NA	-0.739864	0.84097	NA	NA
JHU_1.237676519	rs79012819	1	237676520	ACTN2	-1.32402	0.838103	NA	NA	NA	NA
JHU_1.237691094	rs2805444	1	237691095	ACTN2	-0.46422	0.847398	NA	NA	NA	NA
JHU_1.237702564	rs3766844	1	237702565	ACTN2	-0.738453	0.853336	NA	NA	NA	NA
JHU_1.237879694	rs74149911	1	237879695	ACTN2	0.569925	0.846659	NA	NA	NA	NA
kgp11612395	rs2805449	1	237701729	ACTN2	0.643925	0.7167	NA	NA	NA	NA
rs10754604	rs10754604	1	237636179	ACTN2	NA	NA	-0.739864	0.84097	NA	NA
rs10802600	rs10802600	1	237471081	ACTN2	NA	NA	0.57679	0.758913	NA	NA
rs10803139	rs10803139	1	236065556	ACTN2	NA	NA	0.914477	0.836493	NA	NA
rs10803235	rs10803235	1	236190333	ACTN2	NA	NA	-0.573723	0.792078	NA	NA
rs10925399	rs10925399	1	237552147	ACTN2	NA	NA	-0.594728	0.809018	NA	NA
rs10925444	rs10925444	1	237692516	ACTN2	-0.760301	0.81902	NA	NA	NA	NA
rs10925448	rs10925448	1	237693120	ACTN2	-1.63454	0.294175	NA	NA	NA	NA
rs10925451	rs10925451	1	237702709	ACTN2	-0.73208	0.849133	NA	NA	NA	NA
rs113757375	rs113757375	1	236949152	ACTN2	-0.704852	0.880846	NA	NA	NA	NA
rs12074771	rs12074771	1	236459416	ACTN2	0.842548	0.553938	NA	NA	NA	NA
rs12118176	rs12118176	1	236188174	ACTN2	NA	NA	-0.619932	0.835594	NA	NA
rs12129023	rs12129023	1	237222738	ACTN2	-0.691918	0.862236	NA	NA	NA	NA
rs1253606	rs1253606	1	236626578	ACTN2	0.452993	0.872741	0.469795	0.878911	NA	NA
rs1253618	rs1253618	1	236618200	ACTN2	-0.608022	0.859287	NA	NA	NA	NA
rs12745344	rs12745344	1	237680378	ACTN2	-1.56073	0.401938	NA	NA	NA	NA
rs1382585	rs1382585	1	237626405	ACTN2	NA	NA	-0.644806	0.762609	NA	NA
rs142494460	rs142494460	1	237344583	ACTN2	-1.07605	0.758711	NA	NA	NA	NA
rs1464461	rs1464461	1	237921596	ACTN2	NA	NA	-0.564364	0.79275	NA	NA
rs16832977	rs16832977	1	236108226	ACTN2	-0.644258	0.864319	NA	NA	NA	NA
rs16833075	rs16833075	1	236157277	ACTN2	NA	NA	0.671263	0.841386	NA	NA
rs16834569	rs16834569	1	237089660	ACTN2	0.627354	0.880606	NA	NA	NA	NA
rs16834780	rs16834780	1	237227726	ACTN2	NA	NA	-0.551663	0.869902	NA	NA
rs16835116	rs16835116	1	237463399	ACTN2	NA	NA	0.76763	0.56682	NA	NA
rs16835122	rs16835122	1	237464559	ACTN2	NA	NA	-0.590991	0.826246	NA	NA
rs17582358	rs17582358	1	236616134	ACTN2	NA	NA	0.812707	0.801319	NA	NA
rs17609797	rs17609797	1	237133927	ACTN2	NA	NA	-0.657918	0.873465	NA	NA
rs1885019	rs1885019	1	236203911	ACTN2	NA	NA	-0.734441	0.474268	NA	NA
rs192111972	rs192111972	1	237773230	ACTN2	-0.604558	0.876484	NA	NA	NA	NA
rs2010045	rs2010045	1	237658484	ACTN2	-0.854133	0.548641	NA	NA	NA	NA
rs2039689	rs2039689	1	237269823	ACTN2	0.599396	0.834359	NA	NA	NA	NA
rs2045955	rs2045955	1	237620049	ACTN2	NA	NA	-0.553537	0.866553	NA	NA
rs2127148	rs2127148	1	237723828	ACTN2	0.613075	0.728953	NA	NA	NA	NA
rs2275288	rs2275288	1	237433524	ACTN2	NA	NA	0.729038	0.823348	NA	NA
rs2275565	rs2275565	1	237048676	ACTN2	NA	NA	0.637716	0.69844	NA	NA
rs2385029	rs2385029	1	236044714	ACTN2	-0.569856	0.813709	NA	NA	NA	NA
rs2475830	rs2475830	1	236682856	ACTN2	-0.590269	0.805781	NA	NA	NA	NA
rs2485604	rs2485604	1	237346708	ACTN2	NA	NA	-0.640289	0.781745	NA	NA
rs2490356	rs2490356	1	237337651	ACTN2	NA	NA	-0.583794	0.879931	NA	NA
rs2618693	rs2618693	1	237685255	ACTN2	-0.463714	0.873039	NA	NA	NA	NA
rs2618698	rs2618698	1	237663757	ACTN2	0.535374	0.810758	NA	NA	NA	NA
rs2753437	rs2753437	1	236249914	ACTN2	-0.525188	0.862551	NA	NA	NA	NA
rs2779360	rs2779360	1	237690923	ACTN2	-0.576286	0.795093	NA	NA	NA	NA
rs2779401	rs2779401	1	237730169	ACTN2	0.517757	0.864297	NA	NA	NA	NA
rs2805431	rs2805431	1	237685063	ACTN2	-0.463714	0.873039	NA	NA	NA	NA
rs2819763	rs2819763	1	237923932	ACTN2	0.502206	0.791301	NA	NA	NA	NA
rs28864209	rs28864209	1	237177517	ACTN2	0.662675	0.878227	NA	NA	NA	NA
rs35750220	rs35750220	1	236607200	ACTN2	NA	NA	0.783185	0.859521	NA	NA
rs3768080	rs3768080	1	236179869	ACTN2	-0.726356	0.805988	-0.697123	0.848883	NA	NA
rs3818238	rs3818238	1	236192782	ACTN2	NA	NA	0.593103	0.832035	NA	NA
rs3820558	rs3820558	1	236144754	ACTN2	NA	NA	0.71907	0.649959	NA	NA
rs4006577	rs4006577	1	236301301	ACTN2	NA	NA	-0.87801	0.657298	NA	NA
rs4659470	rs4659470	1	236935938	ACTN2	0.541338	0.836372	0.578088	0.829882	NA	NA
rs4659720	NA	1	236949861	ACTN2	1.01938	0.56591	NA	NA	NA	NA
rs55662979	NA	1	236043732	ACTN2	-0.553504	0.850086	NA	NA	NA	NA
rs58006373	rs58006373	1	236111462	ACTN2	-0.852622	0.680923	NA	NA	NA	NA
rs58905184	rs58905184	1	236231718	ACTN2	0.906294	0.695779	NA	NA	NA	NA
rs58916907	rs58916907	1	237502002	ACTN2	NA	NA	-1.08519	0.805004	NA	NA
rs593981	rs593981	1	236567767	ACTN2	0.621936	0.766786	NA	NA	NA	NA
rs60317655	rs60317655	1	236576717	ACTN2	0.634604	0.798652	NA	NA	NA	NA
rs609516	rs609516	1	236509101	ACTN2	NA	NA	0.595716	0.729576	NA	NA
rs61609484	rs61609484	1	236682413	ACTN2	0.669679	0.835145	NA	NA	NA	NA
rs6428977	rs6428977	1	237083719	ACTN2	-0.650078	0.628358	NA	NA	NA	NA
rs645507	rs645507	1	236573260	ACTN2	-0.501217	0.879672	NA	NA	NA	NA
rs6669631	rs6669631	1	236104822	ACTN2	-0.479487	0.873443	NA	NA	NA	NA
rs6683225	rs6683225	1	237349738	ACTN2	NA	NA	-0.612518	0.782827	NA	NA
rs6684983	rs6684983	1	237137760	ACTN2	NA	NA	-0.542287	0.859479	NA	NA
rs6691537	rs6691537	1	237271854	ACTN2	NA	NA	1.0244	0.843059	NA	NA
rs6699085	rs6699085	1	237923989	ACTN2	-0.650331	0.763396	NA	NA	NA	NA
rs74151910	rs74151910	1	236658888	ACTN2	-0.749418	0.87388	NA	NA	NA	NA
rs7523897	rs7523897	1	236314718	ACTN2	NA	NA	0.618409	0.72343	NA	NA
rs7537965	rs7537965	1	236329513	ACTN2	0.564213	0.800514	-0.509493	0.867902	NA	NA
rs75390630	rs75390630	1	237196560	ACTN2	NA	NA	-0.550008	0.851417	NA	NA
rs7545606	rs7545606	1	236541670	ACTN2	-0.864363	0.344338	NA	NA	NA	NA
rs7546640	rs7546640	1	236939395	ACTN2	0.855162	0.580716	NA	NA	NA	NA
rs7556491	rs7556491	1	237189528	ACTN2	0.694415	0.698147	NA	NA	NA	NA
rs75847872	rs75847872	1	236277685	ACTN2	0.840439	0.85811	NA	NA	NA	NA
rs77961583	rs77961583	1	237863155	ACTN2	NA	NA	0.859532	0.867719	NA	NA
rs78410736	rs78410736	1	237722015	ACTN2	-0.822633	0.794162	NA	NA	NA	NA
rs78787544	rs78787544	1	236964011	ACTN2	0.81069	0.684798	NA	NA	NA	NA
rs911271	rs911271	1	236310024	ACTN2	NA	NA	-0.681103	0.643842	NA	NA
rs922489	rs922489	1	237638655	ACTN2	NA	NA	-0.796607	0.49486	NA	NA
rs927730	rs927730	1	236209883	ACTN2	NA	NA	0.615322	0.829428	NA	NA
rs9428377	rs9428377	1	237610385	ACTN2	NA	NA	-0.679086	0.715142	NA	NA
rs9662438	rs9662438	1	237877704	ACTN2	0.569925	0.846659	NA	NA	NA	NA
rs992148	rs992148	1	237458911	ACTN2	NA	NA	0.647155	0.762296	NA	NA
JHU_1.154156328	rs12745098	1	154156329	ADAM15	-0.298137	0.849964	NA	NA	NA	NA
JHU_1.154403554	rs146922583	1	154403555	ADAM15	-0.555744	0.81902	NA	NA	NA	NA
JHU_1.154450920	rs72698160	1	154450921	ADAM15	-0.555744	0.81902	NA	NA	NA	NA
JHU_1.154580210	NA	1	154580211	ADAM15	NA	NA	-0.309449	0.841294	NA	NA
JHU_1.154609463	NA	1	154609464	ADAM15	-0.555744	0.81902	NA	NA	NA	NA
JHU_1.154787417	rs74492367	1	154787418	ADAM15	NA	NA	0.343099	0.873394	NA	NA
JHU_1.154803458	rs78400016	1	154803459	ADAM15	-0.433881	0.873987	NA	NA	NA	NA
JHU_1.154804370	rs78941048	1	154804371	ADAM15	-0.787981	0.527901	-0.465103	0.85091	NA	NA
JHU_1.155744508	rs112412750	1	155744509	ADAM15	-0.662674	0.526125	-0.511251	0.646486	NA	NA
kgp15571189	rs116375634	1	154273469	ADAM15	-0.568691	0.742948	NA	NA	NA	NA
rs1106236	rs1106236	1	154787136	ADAM15	NA	NA	-0.229263	0.839398	NA	NA
rs11264222	rs11264222	1	154554357	ADAM15	0.247375	0.863476	NA	NA	NA	NA
rs11265238	rs11265238	1	154149767	ADAM15	-0.302362	0.844001	NA	NA	NA	NA
rs1194594	rs1194594	1	154244854	ADAM15	-0.309051	0.84182	-0.281111	0.805548	NA	NA
rs13376333	rs13376333	1	154814353	ADAM15	0.207672	0.876123	0.208897	0.804195	NA	NA
rs1552483	rs1552483	1	154324898	ADAM15	0.324775	0.776452	0.224927	0.86932	NA	NA
rs200270586	rs200270586	1	154308533	ADAM15	0.464538	0.822526	0.380763	0.835926	NA	NA
rs201335322	rs201335322	1	154415264	ADAM15	-0.314105	0.829356	-0.270188	0.816107	NA	NA
rs2072661	NA	1	154548880	ADAM15	0.27209	0.850592	NA	NA	NA	NA
rs2297480	rs2297480	1	155279482	ADAM15	0.215476	0.870843	NA	NA	NA	NA
rs34245846	rs34245846	1	154831143	ADAM15	-0.243636	0.817525	NA	NA	NA	NA
rs4040747	rs4040747	1	154326279	ADAM15	0.464538	0.822526	0.380763	0.835926	NA	NA
rs4845618	rs4845618	1	154400015	ADAM15	-0.199297	0.878512	NA	NA	NA	NA
rs61150523	rs61150523	1	154811404	ADAM15	NA	NA	0.244542	0.831708	NA	NA
rs61730947	rs61730947	1	155007181	ADAM15	NA	NA	-0.391672	0.313222	NA	NA
rs6426987	rs6426987	1	154815257	ADAM15	-0.207059	0.881435	NA	NA	NA	NA
rs6658392	rs6658392	1	154815051	ADAM15	-0.267576	0.754852	-0.216351	0.783062	NA	NA
rs6666258	rs6666258	1	154814268	ADAM15	0.239981	0.830599	0.210759	0.80498	NA	NA
rs6666891	rs6666891	1	154814917	ADAM15	-0.267576	0.754852	-0.216351	0.783062	NA	NA
rs6695232	rs6695232	1	154681950	ADAM15	NA	NA	-0.22052	0.877287	NA	NA
rs6696760	rs6696760	1	154673755	ADAM15	NA	NA	0.256099	0.675918	NA	NA
rs7523074	rs7523074	1	154692269	ADAM15	NA	NA	0.2046	0.879076	NA	NA
rs75486281	rs75486281	1	154283496	ADAM15	-0.345415	0.813675	-0.335318	0.705789	NA	NA
rs9426823	rs9426823	1	154568665	ADAM15	-0.279155	0.769152	NA	NA	NA	NA
rs952146	rs952146	1	154368928	ADAM15	0.257527	0.821047	NA	NA	NA	NA
JHU_1.160420397	rs61802582	1	160420398	ADAMTS4	-0.696422	0.876547	NA	NA	NA	NA
JHU_1.160470300	rs114396623	1	160470301	ADAMTS4	NA	NA	1.01386	0.86132	NA	NA
JHU_1.160539343	NA	1	160539344	ADAMTS4	NA	NA	-1.11899	0.669401	NA	NA
JHU_1.161232242	NA	1	161232243	ADAMTS4	0.683775	0.866715	NA	NA	NA	NA
JHU_1.161250372	rs6672568	1	161250373	ADAMTS4	0.519645	0.880663	NA	NA	NA	NA
JHU_1.161259292	rs12723221	1	161259293	ADAMTS4	-0.537893	0.869391	NA	NA	NA	NA
JHU_1.161583072	NA	1	161583073	ADAMTS4	1.37607	0.784973	1.4353	0.703865	NA	NA
JHU_1.161595145	rs145484128	1	161595146	ADAMTS4	NA	NA	0.870608	0.811133	NA	NA
JHU_1.161614489	NA	1	161614490	ADAMTS4	-0.779852	0.758711	NA	NA	NA	NA
JHU_1.161644386	NA	1	161644387	ADAMTS4	-0.718987	0.870936	NA	NA	NA	NA
JHU_1.162098555	rs74125911	1	162098556	ADAMTS4	NA	NA	-1.09433	0.863982	NA	NA
kgp1182064	rs11801845	1	161653708	ADAMTS4	0.801613	0.83961	NA	NA	NA	NA
kgp2062991	rs332398	1	161536131	ADAMTS4	-0.606133	0.847871	NA	NA	NA	NA
rs10157070	rs10157070	1	161398477	ADAMTS4	-0.984239	0.78725	NA	NA	NA	NA
rs10489639	rs10489639	1	160679527	ADAMTS4	NA	NA	-0.705041	0.717156	NA	NA
rs10753746	rs10753746	1	162037856	ADAMTS4	0.819506	0.735078	NA	NA	NA	NA
rs10800309	rs10800309	1	161472158	ADAMTS4	-0.681231	0.847959	NA	NA	NA	NA
rs10917740	rs10917740	1	161680012	ADAMTS4	-1.17606	0.857299	NA	NA	NA	NA
rs10917809	rs10917809	1	161701810	ADAMTS4	1.03132	0.519804	NA	NA	NA	NA
rs10918029	rs10918029	1	161795896	ADAMTS4	-0.657417	0.833941	NA	NA	NA	NA
rs111973643	rs111973643	1	161389723	ADAMTS4	-1.31069	0.874418	NA	NA	NA	NA
rs11265408	rs11265408	1	160430190	ADAMTS4	NA	NA	-0.814233	0.876434	NA	NA
rs12029543	rs12029543	1	161215212	ADAMTS4	1.0175	0.786536	NA	NA	NA	NA
rs12069336	rs12069336	1	162129334	ADAMTS4	0.738729	0.795067	0.625042	0.851673	NA	NA
rs12074019	rs12074019	1	160817834	ADAMTS4	NA	NA	-0.936069	0.861237	NA	NA
rs12076482	rs12076482	1	161942885	ADAMTS4	-0.763617	0.845359	NA	NA	NA	NA
rs12403334	NA	1	160937964	ADAMTS4	NA	NA	1.2183	0.785101	NA	NA
rs12562860	rs12562860	1	161211678	ADAMTS4	NA	NA	-0.772542	0.86349	NA	NA
rs1262039	rs1262039	1	160464293	ADAMTS4	-1.20342	0.813232	NA	NA	NA	NA
rs12745664	rs12745664	1	161370985	ADAMTS4	-0.773003	0.788715	NA	NA	NA	NA
rs139862824	NA	1	161591088	ADAMTS4	1.05875	0.854668	NA	NA	NA	NA
rs1417582	rs1417582	1	161696088	ADAMTS4	-0.761045	0.726535	NA	NA	NA	NA
rs16858185	rs16858185	1	162164417	ADAMTS4	NA	NA	-1.06249	0.857852	NA	NA
rs1801274	rs1801274	1	161479745	ADAMTS4	NA	NA	-0.532542	0.875704	NA	NA
rs1954172	rs1954172	1	161677735	ADAMTS4	-0.60071	0.862018	NA	NA	NA	NA
rs2099684	rs2099684	1	161500130	ADAMTS4	0.921741	0.843265	NA	NA	NA	NA
rs2341471	rs2341471	1	161924749	ADAMTS4	-0.612466	0.846152	NA	NA	NA	NA
rs2501873	rs2501873	1	161204538	ADAMTS4	NA	NA	-0.818435	0.780857	NA	NA
rs2501875	rs2501875	1	161239471	ADAMTS4	0.687974	0.757915	NA	NA	NA	NA
rs2840310	rs2840310	1	161700827	ADAMTS4	1.52179	0.14332	NA	NA	NA	NA
rs352684	rs352684	1	160681775	ADAMTS4	NA	NA	0.60606	0.810118	NA	NA
rs3747622	rs3747622	1	160163449	ADAMTS4	-1.27991	0.745436	NA	NA	NA	NA
rs4255401	rs4255401	1	161253657	ADAMTS4	0.519645	0.880663	NA	NA	NA	NA
rs4436408	rs4436408	1	161260215	ADAMTS4	-0.630374	0.874583	NA	NA	NA	NA
rs4656946	rs4656946	1	160838198	ADAMTS4	NA	NA	-1.57034	0.699895	NA	NA
rs57425682	rs57425682	1	160302298	ADAMTS4	-0.838869	0.866297	NA	NA	NA	NA
rs60364788	rs60364788	1	160521184	ADAMTS4	NA	NA	-1.0298	0.767033	NA	NA
rs6677186	rs6677186	1	160365274	ADAMTS4	NA	NA	-0.688646	0.863082	NA	NA
rs6689458	rs6689458	1	160365037	ADAMTS4	NA	NA	-0.803632	0.850354	NA	NA
rs6696854	rs6696854	1	161463814	ADAMTS4	-0.681231	0.847959	NA	NA	NA	NA
rs6696897	rs6696897	1	160820809	ADAMTS4	NA	NA	1.49023	0.63517	NA	NA
rs73027683	rs73027683	1	160258289	ADAMTS4	0.892054	0.798865	NA	NA	NA	NA
rs7413789	rs7413789	1	160577252	ADAMTS4	0.809811	0.822412	NA	NA	NA	NA
rs7521304	rs7521304	1	160342015	ADAMTS4	-0.904483	0.868262	NA	NA	NA	NA
rs7551113	rs7551113	1	160537038	ADAMTS4	NA	NA	-1.11899	0.669401	NA	NA
rs79925458	rs79925458	1	160158887	ADAMTS4	0.976171	0.733632	NA	NA	NA	NA
JHU_1.149660673	rs148812034	1	149660674	ADAMTSL4	0.247299	0.840864	NA	NA	NA	NA
JHU_1.149730147	NA	1	149730148	ADAMTSL4	NA	NA	-0.263429	0.873563	NA	NA
JHU_1.149760528	NA	1	149760529	ADAMTSL4	NA	NA	-0.322489	0.80777	NA	NA
JHU_1.149922693	NA	1	149922694	ADAMTSL4	-0.315339	0.838707	NA	NA	NA	NA
JHU_1.150041870	rs11205323	1	150041871	ADAMTSL4	-0.302022	0.877365	NA	NA	NA	NA
JHU_1.150425137	rs61615185	1	150425138	ADAMTSL4	-0.248588	0.861847	NA	NA	NA	NA
JHU_1.150858988	rs10690526	1	150858989	ADAMTSL4	NA	NA	-0.191929	0.790593	NA	NA
JHU_1.151418749	rs12122688	1	151418750	ADAMTSL4	NA	NA	-0.197496	0.832324	NA	NA
rs115126664	NA	1	151002468	ADAMTSL4	NA	NA	0.432905	0.877867	NA	NA
rs11578888	rs11578888	1	151407693	ADAMTSL4	NA	NA	-0.197496	0.832324	NA	NA
rs116804526	rs116804526	1	150481896	ADAMTSL4	NA	NA	-0.293862	0.871502	NA	NA
rs16827772	rs16827772	1	150852054	ADAMTSL4	-0.241496	0.847849	NA	NA	NA	NA
rs1892196	rs1892196	1	151193897	ADAMTSL4	0.379348	0.704591	NA	NA	NA	NA
rs3748545	rs3748545	1	151259543	ADAMTSL4	0.47294	0.782688	NA	NA	NA	NA
rs4971013	rs4971013	1	151173113	ADAMTSL4	0.267229	0.874118	NA	NA	NA	NA
rs55877187	rs55877187	1	151230929	ADAMTSL4	0.348199	0.765794	NA	NA	NA	NA
rs6673116	rs6673116	1	151504778	ADAMTSL4	NA	NA	-0.233235	0.81014	NA	NA
rs7172	rs7172	1	151372138	ADAMTSL4	NA	NA	-0.202579	0.815368	NA	NA
rs7527032	NA	1	151203313	ADAMTSL4	0.285339	0.819496	NA	NA	NA	NA
rs7552458	rs7552458	1	151488782	ADAMTSL4	NA	NA	-0.228486	0.843361	NA	NA
JHU_1.153581113	NA	1	153581114	ADAR	NA	NA	-0.130864	0.874098	NA	NA
JHU_1.154787049	rs80285095	1	154787050	ADAR	0.315481	0.766285	NA	NA	NA	NA
JHU_1.155554481	rs11264385	1	155554482	ADAR	NA	NA	-0.190764	0.86932	NA	NA
JHU_1.155589790	NA	1	155589791	ADAR	NA	NA	-0.132211	0.840043	NA	NA
rs1046188	rs1046188	1	155232074	ADAR	NA	NA	-0.128497	0.852292	NA	NA
rs1106236	rs1106236	1	154787136	ADAR	NA	NA	0.15807	0.792213	NA	NA
rs11264352	rs11264352	1	155255837	ADAR	NA	NA	-0.121796	0.859134	NA	NA
rs11264736	rs11264736	1	153939130	ADAR	0.162706	0.868267	NA	NA	NA	NA
rs1127091	rs1127091	1	153779412	ADAR	0.153257	0.874995	NA	NA	NA	NA
rs1142287	rs1142287	1	155230131	ADAR	NA	NA	-0.128497	0.852292	NA	NA
rs12028877	rs12028877	1	154731265	ADAR	NA	NA	-0.231497	0.828676	NA	NA
rs12034326	rs12034326	1	155214473	ADAR	NA	NA	-0.126912	0.844558	NA	NA
rs12083537	rs12083537	1	154381103	ADAR	-0.158579	0.873443	NA	NA	NA	NA
rs12746592	rs12746592	1	155505967	ADAR	NA	NA	0.175977	0.821114	NA	NA
rs13376333	rs13376333	1	154814353	ADAR	0.150741	0.851117	NA	NA	NA	NA
rs2072660	rs2072660	1	154548721	ADAR	NA	NA	-0.11753	0.85684	NA	NA
rs2252508	rs2252508	1	153913770	ADAR	0.153257	0.874995	NA	NA	NA	NA
rs2335230	rs2335230	1	154589628	ADAR	NA	NA	0.248687	0.858721	NA	NA
rs3001365	rs3001365	1	154019182	ADAR	0.176551	0.823411	NA	NA	NA	NA
rs55829123	rs55829123	1	154741205	ADAR	0.198812	0.855151	NA	NA	NA	NA
rs56190300	rs56190300	1	153914500	ADAR	NA	NA	0.21845	0.820603	NA	NA
rs6695232	rs6695232	1	154681950	ADAR	-0.235589	0.718324	NA	NA	NA	NA
rs7367207	rs7367207	1	155079477	ADAR	0.171276	0.859814	NA	NA	NA	NA
rs7414227	rs7414227	1	153848996	ADAR	0.153257	0.874995	NA	NA	NA	NA
rs7513331	rs7513331	1	154736240	ADAR	-0.238217	0.788463	-0.269408	0.290676	NA	NA
rs7528803	rs7528803	1	154668893	ADAR	-0.202099	0.809233	NA	NA	NA	NA
rs7528919	rs7528919	1	154699134	ADAR	NA	NA	0.177449	0.870836	NA	NA
rs7534678	rs7534678	1	154635448	ADAR	NA	NA	0.129664	0.837201	NA	NA
JHU_1.226133583	rs12567654	1	226133584	ADCK3	NA	NA	-0.147076	0.69344	NA	NA
JHU_1.226139013	rs73131866	1	226139014	ADCK3	NA	NA	0.179889	0.87698	NA	NA
JHU_1.226535999	rs75617719	1	226536000	ADCK3	NA	NA	0.220855	0.862662	NA	NA
kgp15867530	rs7961	1	227063229	ADCK3	0.244772	0.504782	NA	NA	NA	NA
rs10915916	rs10915916	1	226166555	ADCK3	NA	NA	0.153416	0.663104	NA	NA
rs10916162	NA	1	227737793	ADCK3	NA	NA	0.0962824	0.863855	NA	NA
rs111567390	rs111567390	1	227068398	ADCK3	0.244772	0.504782	NA	NA	NA	NA
rs112377132	rs112377132	1	226756404	ADCK3	-0.250998	0.757073	NA	NA	NA	NA
rs115608820	NA	1	228076141	ADCK3	NA	NA	0.16139	0.83578	NA	NA
rs11811075	rs11811075	1	226676736	ADCK3	-0.232684	0.864584	-0.152167	0.83157	NA	NA
rs12025226	rs12025226	1	226612023	ADCK3	-0.36992	0.871312	NA	NA	NA	NA
rs12093903	NA	1	226846391	ADCK3	-0.186194	0.872172	NA	NA	NA	NA
rs12135131	rs12135131	1	228046401	ADCK3	NA	NA	-0.125481	0.864624	NA	NA
rs12405469	rs12405469	1	227090500	ADCK3	-0.33615	0.420231	NA	NA	NA	NA
rs12748472	rs12748472	1	228104375	ADCK3	-0.308577	0.87142	NA	NA	NA	NA
rs1295640	rs1295640	1	227070378	ADCK3	-0.260873	0.528454	NA	NA	NA	NA
rs1495842	rs1495842	1	227696594	ADCK3	NA	NA	-0.135225	0.777209	NA	NA
rs17520554	rs17520554	1	226759861	ADCK3	NA	NA	0.176509	0.874156	NA	NA
rs1800672	rs1800672	1	227085462	ADCK3	0.213666	0.715226	NA	NA	NA	NA
rs1885254	rs1885254	1	226179909	ADCK3	0.234309	0.869335	NA	NA	NA	NA
rs1938386	rs1938386	1	227097039	ADCK3	0.330197	0.533565	NA	NA	NA	NA
rs2038393	rs2038393	1	226135132	ADCK3	0.171805	0.867284	NA	NA	NA	NA
rs2236359	rs2236359	1	227935444	ADCK3	NA	NA	-0.103065	0.86932	NA	NA
rs2236914	rs2236914	1	227078721	ADCK3	-0.28684	0.376947	NA	NA	NA	NA
rs2749696	rs2749696	1	226152996	ADCK3	-0.157014	0.865564	NA	NA	NA	NA
rs2802268	rs2802268	1	227084660	ADCK3	-0.223461	0.718038	NA	NA	NA	NA
rs2816330	rs2816330	1	226166027	ADCK3	NA	NA	0.0952	0.857102	NA	NA
rs2819493	rs2819493	1	227689829	ADCK3	-0.172312	0.872839	-0.111122	0.849056	NA	NA
rs3729551	rs3729551	1	226828121	ADCK3	NA	NA	0.114797	0.86932	NA	NA
rs41305134	rs41305134	1	227958225	ADCK3	NA	NA	-0.187175	0.834251	NA	NA
rs4518905	rs4518905	1	228098340	ADCK3	NA	NA	0.150006	0.860614	NA	NA
rs56321125	rs56321125	1	226492280	ADCK3	NA	NA	0.196044	0.795593	NA	NA
rs58973334	rs58973334	1	227071449	ADCK3	0.319861	0.866206	NA	NA	NA	NA
rs6426481	rs6426481	1	228024977	ADCK3	0.249414	0.838103	NA	NA	NA	NA
rs6426548	rs6426548	1	227013878	ADCK3	NA	NA	-0.10757	0.835406	NA	NA
rs6660716	rs6660716	1	226999183	ADCK3	NA	NA	0.106277	0.878769	NA	NA
rs6661000	rs6661000	1	227062050	ADCK3	0.258315	0.738394	NA	NA	NA	NA
rs6664468	rs6664468	1	226171475	ADCK3	NA	NA	0.18271	0.56245	NA	NA
rs6679966	rs6679966	1	226747329	ADCK3	-0.224939	0.65419	NA	NA	NA	NA
rs6697883	rs6697883	1	226797733	ADCK3	-0.171316	0.864668	NA	NA	NA	NA
rs6699265	rs6699265	1	226728103	ADCK3	0.168421	0.867191	NA	NA	NA	NA
rs7521616	rs7521616	1	226737915	ADCK3	0.224648	0.78167	NA	NA	NA	NA
rs7522962	rs7522962	1	226638189	ADCK3	0.164923	0.869234	NA	NA	NA	NA
rs75546791	rs75546791	1	226094183	ADCK3	NA	NA	-0.297442	0.550552	NA	NA
rs78220343	rs78220343	1	227956021	ADCK3	NA	NA	-0.187175	0.834251	NA	NA
rs79350844	rs79350844	1	226684422	ADCK3	0.208676	0.873344	NA	NA	NA	NA
rs9660802	rs9660802	1	227017031	ADCK3	0.206551	0.852454	NA	NA	NA	NA
JHU_1.202175625	rs77216079	1	202175626	ADIPOR1	NA	NA	-0.179937	0.849041	NA	NA
JHU_1.202291632	rs145510286	1	202291633	ADIPOR1	NA	NA	-0.189213	0.85201	NA	NA
JHU_1.202582195	rs506135	1	202582196	ADIPOR1	-0.18796	0.832276	NA	NA	NA	NA
JHU_1.202730155	NA	1	202730156	ADIPOR1	NA	NA	0.104076	0.873828	NA	NA
JHU_1.202993613	NA	1	202993614	ADIPOR1	NA	NA	0.11526	0.862532	NA	NA
JHU_1.203342731	rs1105285	1	203342732	ADIPOR1	0.302404	0.794162	NA	NA	NA	NA
kgp10376899	rs2232842	1	202935911	ADIPOR1	-0.203587	0.861781	NA	NA	NA	NA
kgp15469681	rs6668765	1	202279464	ADIPOR1	NA	NA	0.168546	0.714002	NA	NA
rs10800887	rs10800887	1	202924936	ADIPOR1	-0.18058	0.754004	NA	NA	NA	NA
rs10800895	rs10800895	1	202969332	ADIPOR1	-0.175962	0.785728	NA	NA	NA	NA
rs10920369	rs10920369	1	202203337	ADIPOR1	NA	NA	0.141576	0.732892	NA	NA
rs113562229	rs113562229	1	202814989	ADIPOR1	NA	NA	0.181381	0.877569	NA	NA
rs11579602	NA	1	203733579	ADIPOR1	NA	NA	-0.177669	0.867514	NA	NA
rs11582753	rs11582753	1	202983294	ADIPOR1	NA	NA	0.135003	0.780485	NA	NA
rs16849710	rs16849710	1	202106797	ADIPOR1	-0.149754	0.840855	NA	NA	NA	NA
rs2185080	rs2185080	1	203747752	ADIPOR1	0.15121	0.88063	NA	NA	NA	NA
rs2741853	rs2741853	1	202405671	ADIPOR1	NA	NA	0.129769	0.81084	NA	NA
rs2819376	rs2819376	1	201931219	ADIPOR1	NA	NA	0.124678	0.851764	NA	NA
rs28600830	rs28600830	1	201995757	ADIPOR1	NA	NA	-0.158131	0.708987	NA	NA
rs3010095	rs3010095	1	202171044	ADIPOR1	NA	NA	-0.132187	0.804477	NA	NA
rs3820224	rs3820224	1	203312556	ADIPOR1	-0.219579	0.818574	NA	NA	NA	NA
rs4520471	rs4520471	1	202564221	ADIPOR1	0.249366	0.801543	NA	NA	NA	NA
rs60471116	rs60471116	1	202111945	ADIPOR1	NA	NA	0.106628	0.846053	NA	NA
rs61823733	rs61823733	1	202170505	ADIPOR1	NA	NA	0.208475	0.647782	NA	NA
rs6427957	rs6427957	1	202562427	ADIPOR1	NA	NA	-0.116561	0.863082	NA	NA
rs6428003	rs6428003	1	203314115	ADIPOR1	-0.227356	0.771961	NA	NA	NA	NA
rs6682652	rs6682652	1	203045583	ADIPOR1	-0.206606	0.769065	NA	NA	NA	NA
rs705742	rs705742	1	202461982	ADIPOR1	NA	NA	0.132969	0.785811	NA	NA
rs73056591	rs73056591	1	203492237	ADIPOR1	NA	NA	-0.180645	0.859202	NA	NA
rs74136912	rs74136912	1	202822566	ADIPOR1	NA	NA	0.135767	0.799974	NA	NA
rs75805009	rs75805009	1	202215831	ADIPOR1	NA	NA	-0.142425	0.857102	NA	NA
rs788827	rs788827	1	202266547	ADIPOR1	NA	NA	-0.131581	0.73242	NA	NA
rs9427478	rs9427478	1	202045985	ADIPOR1	NA	NA	-0.112318	0.879154	NA	NA
JHU_1.36324042	NA	1	36324043	ADPRHL2	-0.305472	0.803778	NA	NA	NA	NA
JHU_1.36708751	NA	1	36708752	ADPRHL2	NA	NA	-0.231451	0.80788	NA	NA
JHU_1.36988189	NA	1	36988190	ADPRHL2	0.181243	0.837754	0.106604	0.860059	NA	NA
JHU_1.37021723	rs60730554	1	37021724	ADPRHL2	0.227456	0.850675	NA	NA	NA	NA
JHU_1.37063056	rs2207628	1	37063057	ADPRHL2	-0.163373	0.881676	NA	NA	NA	NA
rs11576073	rs11576073	1	37200680	ADPRHL2	-0.261214	0.837458	NA	NA	NA	NA
rs11804163	rs11804163	1	36984734	ADPRHL2	-0.1683	0.864176	NA	NA	NA	NA
rs11807076	rs11807076	1	37030181	ADPRHL2	0.254152	0.806627	NA	NA	NA	NA
rs12034450	NA	1	36548997	ADPRHL2	-0.345683	0.772621	NA	NA	NA	NA
rs12077898	rs12077898	1	37536068	ADPRHL2	0.165506	0.841202	NA	NA	NA	NA
rs1392745	NA	1	37333495	ADPRHL2	0.183431	0.871149	NA	NA	NA	NA
rs16822823	rs16822823	1	36874242	ADPRHL2	-0.166698	0.848796	NA	NA	NA	NA
rs2144369	rs2144369	1	37022187	ADPRHL2	-0.169518	0.870651	NA	NA	NA	NA
rs274732	rs274732	1	36488199	ADPRHL2	-0.354097	0.879563	NA	NA	NA	NA
rs274754	rs274754	1	36565617	ADPRHL2	0.175388	0.859894	NA	NA	NA	NA
rs3767067	rs3767067	1	37378645	ADPRHL2	0.175981	0.816595	NA	NA	NA	NA
rs3917922	rs3917922	1	36945713	ADPRHL2	NA	NA	-0.200105	0.795415	NA	NA
rs3917991	rs3917991	1	36934805	ADPRHL2	NA	NA	-0.183027	0.793289	NA	NA
rs550273	rs550273	1	37525639	ADPRHL2	-0.174216	0.879707	NA	NA	NA	NA
rs6425991	rs6425991	1	36988601	ADPRHL2	0.181243	0.837754	0.106604	0.860059	NA	NA
rs6656317	rs6656317	1	37432180	ADPRHL2	0.236399	0.875776	NA	NA	NA	NA
rs6668101	rs6668101	1	36099200	ADPRHL2	-0.339978	0.830353	NA	NA	NA	NA
rs6680302	rs6680302	1	36653540	ADPRHL2	0.194452	0.844561	NA	NA	NA	NA
rs77086052	rs77086052	1	35662608	ADPRHL2	-0.381857	0.663273	NA	NA	NA	NA
rs9783066	rs9783066	1	35644484	ADPRHL2	-0.376564	0.64992	NA	NA	NA	NA
JHU_1.243658774	rs3006929	1	243658775	ADSS	0.294592	0.567152	NA	NA	NA	NA
JHU_1.243710433	rs73122365	1	243710434	ADSS	-0.192727	0.881328	NA	NA	NA	NA
JHU_1.244224906	rs113567805	1	244224907	ADSS	NA	NA	0.168433	0.774952	NA	NA
JHU_1.244419162	rs370253942	1	244419163	ADSS	NA	NA	0.207747	0.859066	NA	NA
JHU_1.244453006	rs74151334	1	244453007	ADSS	0.490813	0.482223	NA	NA	NA	NA
JHU_1.244460857	rs79572263	1	244460858	ADSS	NA	NA	-0.176289	0.868641	NA	NA
JHU_1.244478503	rs61095592	1	244478504	ADSS	-0.366543	0.854804	NA	NA	NA	NA
JHU_1.244505271	rs497556	1	244505272	ADSS	-0.235124	0.830875	NA	NA	NA	NA
JHU_1.244917957	rs113347186	1	244917958	ADSS	-0.334965	0.617912	NA	NA	NA	NA
JHU_1.244946864	rs112969900	1	244946865	ADSS	0.388939	0.327486	NA	NA	NA	NA
JHU_1.244948917	rs115536991	1	244948918	ADSS	-0.256775	0.871422	NA	NA	NA	NA
JHU_1.244949742	rs115198162	1	244949743	ADSS	-0.256775	0.871422	NA	NA	NA	NA
JHU_1.245054556	rs74552422	1	245054557	ADSS	0.304929	0.813072	NA	NA	NA	NA
JHU_1.245335542	NA	1	245335543	ADSS	0.28949	0.858618	NA	NA	NA	NA
JHU_1.245422607	rs6428907	1	245422608	ADSS	0.174589	0.879672	NA	NA	NA	NA
JHU_1.245452966	NA	1	245452967	ADSS	0.161116	0.872863	0.147705	0.666477	NA	NA
JHU_1.245453491	rs67461446	1	245453492	ADSS	0.161116	0.872863	0.147705	0.666477	NA	NA
JHU_1.245453499	rs12748489	1	245453500	ADSS	0.161116	0.872863	0.147705	0.666477	NA	NA
JHU_1.245491138	rs59994577	1	245491139	ADSS	0.19376	0.852213	0.122822	0.869237	NA	NA
JHU_1.245513354	rs13375372	1	245513355	ADSS	-0.281713	0.870282	NA	NA	NA	NA
JHU_1.245554254	rs1704429	1	245554255	ADSS	0.186299	0.881033	NA	NA	NA	NA
JHU_1.245555482	rs73126059	1	245555483	ADSS	0.308789	0.835939	NA	NA	NA	NA
JHU_1.245558410	rs368948432	1	245558411	ADSS	0.308789	0.835939	NA	NA	NA	NA
JHU_1.245580391	rs1069218	1	245580392	ADSS	NA	NA	0.14389	0.763975	NA	NA
JHU_1.245583600	rs1173655	1	245583601	ADSS	0.187055	0.879346	NA	NA	NA	NA
JHU_1.245586421	rs35821602	1	245586422	ADSS	0.190763	0.788897	NA	NA	NA	NA
JHU_1.245588094	rs1756912	1	245588095	ADSS	0.190763	0.788897	NA	NA	NA	NA
kgp6202198	rs12047972	1	244471608	ADSS	0.28463	0.659887	NA	NA	NA	NA
rs1010509	rs1010509	1	245330381	ADSS	-0.240019	0.617858	NA	NA	NA	NA
rs10737891	rs10737891	1	244361577	ADSS	NA	NA	-0.102444	0.848892	NA	NA
rs10803175	rs10803175	1	244280081	ADSS	NA	NA	0.103733	0.86989	NA	NA
rs10803228	rs10803228	1	244777718	ADSS	-0.173716	0.793045	NA	NA	NA	NA
rs10803251	rs10803251	1	245173460	ADSS	NA	NA	0.103191	0.877136	NA	NA
rs10803259	rs10803259	1	245265602	ADSS	-0.190617	0.874583	NA	NA	NA	NA
rs10924169	rs10924169	1	245480950	ADSS	NA	NA	-0.1943	0.394174	NA	NA
rs10924178	rs10924178	1	245511585	ADSS	NA	NA	-0.170434	0.86932	NA	NA
rs10924185	rs10924185	1	245535264	ADSS	-0.258737	0.827185	NA	NA	NA	NA
rs1126065	rs1126065	1	245613630	ADSS	0.173045	0.810953	NA	NA	NA	NA
rs11583342	rs11583342	1	244502273	ADSS	-0.290049	0.815392	NA	NA	NA	NA
rs116744247	NA	1	244409071	ADSS	NA	NA	-0.267667	0.811344	NA	NA
rs1173645	rs1173645	1	245575250	ADSS	NA	NA	-0.128213	0.786751	NA	NA
rs11800308	rs11800308	1	245337724	ADSS	NA	NA	0.104724	0.862253	NA	NA
rs11803433	rs11803433	1	245498162	ADSS	NA	NA	-0.114812	0.852775	NA	NA
rs11809315	rs11809315	1	244373484	ADSS	NA	NA	-0.232457	0.702437	NA	NA
rs11809561	rs11809561	1	245344267	ADSS	NA	NA	-0.111638	0.846053	NA	NA
rs1196365	rs1196365	1	245179171	ADSS	NA	NA	0.117188	0.834251	NA	NA
rs12023400	rs12023400	1	245124624	ADSS	0.197874	0.810838	NA	NA	NA	NA
rs12039117	rs12039117	1	245328085	ADSS	-0.249587	0.599829	NA	NA	NA	NA
rs12048859	rs12048859	1	244389589	ADSS	0.242013	0.712013	NA	NA	NA	NA
rs12079019	rs12079019	1	243926841	ADSS	NA	NA	0.155376	0.84851	NA	NA
rs12084148	rs12084148	1	245456075	ADSS	0.176937	0.830122	0.172901	0.359226	NA	NA
rs1223869	NA	1	244142826	ADSS	-0.170236	0.879037	NA	NA	NA	NA
rs1223870	rs1223870	1	244140051	ADSS	0.146063	0.841957	NA	NA	NA	NA
rs13375230	rs13375230	1	244917934	ADSS	-0.271928	0.680154	NA	NA	NA	NA
rs1625334	rs1625334	1	245585014	ADSS	0.19688	0.620606	NA	NA	NA	NA
rs1773825	rs1773825	1	245586529	ADSS	0.212096	0.665627	NA	NA	NA	NA
rs2365687	rs2365687	1	244965588	ADSS	0.17687	0.812141	NA	NA	NA	NA
rs2453197	rs2453197	1	244252409	ADSS	NA	NA	0.0927351	0.878064	NA	NA
rs28416793	rs28416793	1	244358415	ADSS	-0.185657	0.823875	NA	NA	NA	NA
rs2941285	rs2941285	1	245403490	ADSS	0.196887	0.862114	NA	NA	NA	NA
rs3123692	rs3123692	1	244499512	ADSS	0.157322	0.858424	NA	NA	NA	NA
rs35528512	rs35528512	1	244549943	ADSS	NA	NA	0.210945	0.708884	NA	NA
rs41304016	rs41304016	1	245389244	ADSS	NA	NA	-0.150249	0.822955	NA	NA
rs4658437	rs4658437	1	245312162	ADSS	0.180484	0.7441	NA	NA	NA	NA
rs4658439	rs4658439	1	245312295	ADSS	-0.190114	0.684469	NA	NA	NA	NA
rs4658626	rs4658626	1	244509106	ADSS	-0.17339	0.814034	NA	NA	NA	NA
rs4658693	rs4658693	1	245239342	ADSS	0.20565	0.730744	NA	NA	NA	NA
rs56839120	rs56839120	1	245353613	ADSS	-0.153603	0.861084	NA	NA	NA	NA
rs57122714	rs57122714	1	244320525	ADSS	NA	NA	0.186079	0.831074	NA	NA
rs586013	rs586013	1	245191893	ADSS	NA	NA	0.111085	0.856043	NA	NA
rs59538998	rs59538998	1	245480237	ADSS	NA	NA	-0.0973483	0.880198	NA	NA
rs60959707	rs60959707	1	245496696	ADSS	NA	NA	-0.114812	0.852775	NA	NA
rs61577594	rs61577594	1	244487737	ADSS	-0.204435	0.644605	-0.25635	2.82649e-05	NA	NA
rs61835464	rs61835464	1	244321883	ADSS	NA	NA	-0.14305	0.86132	NA	NA
rs640753	rs640753	1	244497339	ADSS	NA	NA	0.168654	0.488106	NA	NA
rs6428914	rs6428914	1	245486835	ADSS	NA	NA	0.138688	0.844558	NA	NA
rs6682754	rs6682754	1	245409414	ADSS	NA	NA	0.138675	0.821811	NA	NA
rs6684360	rs6684360	1	245367534	ADSS	NA	NA	-0.125143	0.829158	NA	NA
rs6686698	rs6686698	1	245332638	ADSS	-0.181609	0.851212	NA	NA	NA	NA
rs6687060	rs6687060	1	244465552	ADSS	NA	NA	0.145412	0.8682	NA	NA
rs6688788	rs6688788	1	244801873	ADSS	NA	NA	0.170923	0.530202	NA	NA
rs72475063	rs72475063	1	245305721	ADSS	-0.312252	0.399032	NA	NA	NA	NA
rs73121724	rs73121724	1	244793230	ADSS	NA	NA	0.205042	0.526407	NA	NA
rs74153109	rs74153109	1	245343180	ADSS	-0.206707	0.868349	NA	NA	NA	NA
rs74153575	rs74153575	1	245575862	ADSS	NA	NA	0.16625	0.716864	NA	NA
rs74973106	rs74973106	1	244380619	ADSS	NA	NA	0.242274	0.773325	NA	NA
rs7519063	rs7519063	1	245446024	ADSS	NA	NA	0.159937	0.874245	NA	NA
rs7521688	rs7521688	1	244462716	ADSS	-0.160129	0.864867	NA	NA	NA	NA
rs7549529	rs7549529	1	245305530	ADSS	-0.1759	0.796599	NA	NA	NA	NA
rs7550971	NA	1	244252165	ADSS	NA	NA	0.138044	0.839522	NA	NA
rs76196719	rs76196719	1	244952150	ADSS	0.288829	0.720382	NA	NA	NA	NA
rs77649874	rs77649874	1	245603539	ADSS	NA	NA	-0.16103	0.840526	NA	NA
rs78125371	rs78125371	1	245084630	ADSS	0.256307	0.865124	NA	NA	NA	NA
rs900892	rs900892	1	244512342	ADSS	-0.308458	0.865544	NA	NA	NA	NA
rs9659767	rs9659767	1	244958036	ADSS	-0.250461	0.731881	NA	NA	NA	NA
rs9725312	rs9725312	1	245038818	ADSS	NA	NA	-0.101284	0.875141	NA	NA
rs9793312	rs9793312	1	244968669	ADSS	0.203177	0.840919	NA	NA	NA	NA
JHU_1.100120429	rs12065404	1	100120430	AGL	0.32953	0.853814	NA	NA	NA	NA
JHU_1.100150359	rs78543174	1	100150360	AGL	-0.217436	0.871453	NA	NA	NA	NA
JHU_1.100169402	NA	1	100169403	AGL	NA	NA	0.253255	0.879569	NA	NA
JHU_1.100524701	NA	1	100524702	AGL	-0.24842	0.854978	NA	NA	NA	NA
JHU_1.100779890	rs3131842	1	100779891	AGL	NA	NA	-0.135766	0.857271	NA	NA
JHU_1.100878253	NA	1	100878254	AGL	NA	NA	0.161891	0.783576	NA	NA
JHU_1.101228925	rs113596763	1	101228926	AGL	NA	NA	-0.261064	0.832495	NA	NA
JHU_1.99677748	rs1744710	1	99677749	AGL	0.222551	0.808535	NA	NA	NA	NA
JHU_1.99891247	rs76588718	1	99891248	AGL	-0.209382	0.863128	NA	NA	NA	NA
rs10875257	rs10875257	1	100242048	AGL	0.170211	0.790153	NA	NA	NA	NA
rs11166135	rs11166135	1	99348836	AGL	0.298874	0.849675	NA	NA	NA	NA
rs11166383	rs11166383	1	100436133	AGL	-0.295055	0.852568	NA	NA	NA	NA
rs113513395	rs113513395	1	100839297	AGL	NA	NA	-0.287529	0.812893	NA	NA
rs116388924	rs116388924	1	99519686	AGL	NA	NA	0.233151	0.8413	NA	NA
rs11811993	rs11811993	1	99800963	AGL	NA	NA	-0.144114	0.77407	NA	NA
rs12122854	rs12122854	1	100147287	AGL	NA	NA	-0.118745	0.878911	NA	NA
rs12747073	rs12747073	1	101212432	AGL	NA	NA	-0.233645	0.862332	NA	NA
rs1456169	rs1456169	1	99733964	AGL	-0.186103	0.787287	NA	NA	NA	NA
rs1482144	rs1482144	1	99334672	AGL	0.185488	0.853471	NA	NA	NA	NA
rs1571500	rs1571500	1	99386293	AGL	0.438371	0.724991	NA	NA	NA	NA
rs17120465	rs17120465	1	99941207	AGL	-0.196459	0.753734	NA	NA	NA	NA
rs2209627	rs2209627	1	101199147	AGL	0.259305	0.662357	NA	NA	NA	NA
rs2307130	rs2307130	1	100316589	AGL	0.189596	0.851217	NA	NA	NA	NA
rs302765	rs302765	1	99618085	AGL	NA	NA	0.259079	0.85173	NA	NA
rs3119187	rs3119187	1	100781361	AGL	NA	NA	-0.135766	0.857271	NA	NA
rs55842403	rs55842403	1	99358542	AGL	0.37224	0.80075	NA	NA	NA	NA
rs56208626	NA	1	100765414	AGL	NA	NA	0.216052	0.795543	NA	NA
rs574592	rs574592	1	100331481	AGL	NA	NA	0.228738	0.876772	NA	NA
rs57961461	rs57961461	1	99953411	AGL	NA	NA	-0.133039	0.818524	NA	NA
rs61783129	rs61783129	1	99609701	AGL	NA	NA	0.166222	0.807281	NA	NA
rs6683554	rs6683554	1	99706463	AGL	NA	NA	0.179065	0.830325	NA	NA
rs6702910	rs6702910	1	100059035	AGL	0.171992	0.8762	NA	NA	NA	NA
rs72728119	rs72728119	1	100518832	AGL	-0.282454	0.779655	NA	NA	NA	NA
rs72736381	rs72736381	1	99753880	AGL	NA	NA	0.183952	0.870171	NA	NA
rs72983966	rs72983966	1	100769400	AGL	NA	NA	0.106303	0.877351	NA	NA
rs74108792	rs74108792	1	99402125	AGL	-0.184821	0.87651	NA	NA	NA	NA
rs7415343	rs7415343	1	101077323	AGL	NA	NA	0.179951	0.710003	NA	NA
rs7530667	rs7530667	1	99691732	AGL	-0.224532	0.602385	-0.129986	0.818336	NA	NA
rs819791	rs819791	1	99690951	AGL	0.166966	0.787877	NA	NA	NA	NA
rs819908	rs819908	1	99762659	AGL	-0.159476	0.880423	NA	NA	NA	NA
rs834961	rs834961	1	100105385	AGL	NA	NA	-0.120084	0.805301	NA	NA
rs834963	rs834963	1	100102788	AGL	NA	NA	-0.108604	0.86704	NA	NA
rs834992	rs834992	1	100116394	AGL	NA	NA	0.111135	0.880518	NA	NA
JHU_1.14922805	rs9429260	1	14922806	AGMAT	NA	NA	-0.429311	0.866464	NA	NA
JHU_1.15050163	rs115876305	1	15050164	AGMAT	-0.5811	0.836566	NA	NA	NA	NA
JHU_1.15275795	rs2311969	1	15275796	AGMAT	NA	NA	-0.704685	0.850971	NA	NA
JHU_1.15302615	rs12727300	1	15302616	AGMAT	NA	NA	-0.443132	0.856425	NA	NA
JHU_1.15424983	rs1996128	1	15424984	AGMAT	NA	NA	1.36534	0.545221	NA	NA
JHU_1.15426593	rs513114	1	15426594	AGMAT	-0.568612	0.818514	NA	NA	NA	NA
JHU_1.15570988	rs1752024	1	15570989	AGMAT	-0.672013	0.880112	NA	NA	NA	NA
JHU_1.15608876	rs575530	1	15608877	AGMAT	NA	NA	0.610507	0.713501	NA	NA
JHU_1.15608894	rs575487	1	15608895	AGMAT	NA	NA	0.610507	0.713501	NA	NA
JHU_1.15715953	NA	1	15715954	AGMAT	-0.858082	0.782289	NA	NA	NA	NA
JHU_1.15719027	rs374697680	1	15719028	AGMAT	-0.740578	0.838997	NA	NA	NA	NA
JHU_1.16049284	rs41378647	1	16049285	AGMAT	-0.488024	0.879581	NA	NA	NA	NA
JHU_1.16129578	rs72647179	1	16129579	AGMAT	0.437678	0.865875	0.440849	0.853592	NA	NA
JHU_1.16152675	NA	1	16152676	AGMAT	0.459703	0.80789	0.498253	0.720734	NA	NA
JHU_1.16224661	rs112161446	1	16224662	AGMAT	-0.973931	0.655382	NA	NA	NA	NA
JHU_1.16347941	NA	1	16347942	AGMAT	0.459482	0.841256	NA	NA	NA	NA
JHU_1.16606353	NA	1	16606354	AGMAT	0.556276	0.879615	NA	NA	NA	NA
JHU_1.16860586	NA	1	16860587	AGMAT	NA	NA	-0.882644	0.877877	NA	NA
exm2259836	NA	1	16460541	AGMAT	NA	NA	0.769405	0.651639	NA	NA
exm2264805	rs872222	1	16344664	AGMAT	-0.504572	0.825168	-0.469517	0.842162	NA	NA
kgp9347197	NA	1	16563563	AGMAT	NA	NA	0.916456	0.852292	NA	NA
rs1028389	rs1028389	1	14994487	AGMAT	0.748359	0.658289	NA	NA	NA	NA
rs1048245	rs1048245	1	16341354	AGMAT	0.551154	0.839557	NA	NA	NA	NA
rs10803306	rs10803306	1	15046970	AGMAT	0.487478	0.809793	NA	NA	NA	NA
rs10927776	rs10927776	1	15701116	AGMAT	-0.715753	0.78984	NA	NA	NA	NA
rs10927875	rs10927875	1	16299312	AGMAT	0.585135	0.828905	NA	NA	NA	NA
rs10927902	rs10927902	1	16395147	AGMAT	0.409061	0.86565	NA	NA	NA	NA
rs11260727	rs11260727	1	16653299	AGMAT	NA	NA	0.717388	0.84261	NA	NA
rs11260743	rs11260743	1	16465403	AGMAT	NA	NA	-0.443085	0.815914	NA	NA
rs11260745	rs11260745	1	16466003	AGMAT	NA	NA	-0.389446	0.867784	NA	NA
rs11260756	rs11260756	1	16759616	AGMAT	NA	NA	-0.665455	0.866694	NA	NA
rs11485048	rs11485048	1	15285044	AGMAT	-0.527447	0.857608	-0.487996	0.873887	NA	NA
rs11801060	rs11801060	1	16394859	AGMAT	NA	NA	0.91076	0.820429	NA	NA
rs12034146	rs12034146	1	15561181	AGMAT	NA	NA	0.489247	0.866367	NA	NA
rs12070469	rs12070469	1	15537122	AGMAT	NA	NA	0.637633	0.780563	NA	NA
rs12141342	rs12141342	1	15096263	AGMAT	0.45447	0.843265	NA	NA	NA	NA
rs12145963	rs12145963	1	15507197	AGMAT	NA	NA	0.562951	0.782215	NA	NA
rs12406250	rs12406250	1	16471000	AGMAT	NA	NA	0.442469	0.87833	NA	NA
rs12758392	rs12758392	1	15048326	AGMAT	NA	NA	0.672823	0.858192	NA	NA
rs1317249	rs1317249	1	14905843	AGMAT	NA	NA	-0.471954	0.815494	NA	NA
rs1398823	rs1398823	1	15289376	AGMAT	NA	NA	0.443413	0.858192	NA	NA
rs1752023	rs1752023	1	15571514	AGMAT	NA	NA	-0.517265	0.86227	NA	NA
rs28505459	rs28505459	1	16407824	AGMAT	NA	NA	0.769396	0.721233	NA	NA
rs28550594	rs28550594	1	16415589	AGMAT	0.586375	0.761457	0.489831	0.843543	NA	NA
rs2863845	rs2863845	1	16561179	AGMAT	NA	NA	0.58262	0.798102	NA	NA
rs2902164	rs2902164	1	16115747	AGMAT	-0.421543	0.85838	NA	NA	NA	NA
rs35365738	rs35365738	1	16068364	AGMAT	-0.680268	0.761715	NA	NA	NA	NA
rs35530360	NA	1	16373110	AGMAT	NA	NA	1.02125	0.832444	NA	NA
rs3765364	rs3765364	1	15694137	AGMAT	-0.762119	0.879508	NA	NA	NA	NA
rs3820610	rs3820610	1	16452998	AGMAT	NA	NA	0.645257	0.839522	NA	NA
rs41269179	rs41269179	1	16390007	AGMAT	NA	NA	1.05939	0.787965	NA	NA
rs41269433	rs41269433	1	15578513	AGMAT	NA	NA	-0.567376	0.877162	NA	NA
rs4661330	rs4661330	1	15687059	AGMAT	0.494843	0.881647	NA	NA	NA	NA
rs4661572	rs4661572	1	15402156	AGMAT	NA	NA	0.493108	0.834261	NA	NA
rs4661661	rs4661661	1	16161836	AGMAT	0.495723	0.799427	0.479621	0.79327	NA	NA
rs4661747	rs4661747	1	16739953	AGMAT	NA	NA	0.575839	0.721008	NA	NA
rs5252	rs5252	1	16378215	AGMAT	-0.551481	0.86164	NA	NA	NA	NA
rs55978877	rs55978877	1	15048988	AGMAT	0.701303	0.816479	NA	NA	NA	NA
rs56673124	NA	1	16414497	AGMAT	-0.648741	0.821896	NA	NA	NA	NA
rs572953	rs572953	1	15609117	AGMAT	NA	NA	0.610507	0.713501	NA	NA
rs61701112	rs61701112	1	15718346	AGMAT	-0.848762	0.777563	NA	NA	NA	NA
rs61744357	rs61744357	1	16134072	AGMAT	0.504823	0.788204	0.482843	0.789926	NA	NA
rs6650119	NA	1	16378000	AGMAT	-0.570354	0.849777	NA	NA	NA	NA
rs6660333	rs6660333	1	15068997	AGMAT	NA	NA	-0.802133	0.80804	NA	NA
rs6695106	rs6695106	1	15688045	AGMAT	NA	NA	-0.451356	0.850876	NA	NA
rs6701290	rs6701290	1	16188681	AGMAT	-0.620834	0.861781	NA	NA	NA	NA
rs72882505	rs72882505	1	16151285	AGMAT	0.502746	0.791122	0.484774	0.788854	NA	NA
rs75000182	NA	1	15641550	AGMAT	-0.645085	0.855546	NA	NA	NA	NA
rs7526230	rs7526230	1	15095166	AGMAT	NA	NA	-0.588497	0.841088	NA	NA
rs7530190	rs7530190	1	16765184	AGMAT	-0.786004	0.847723	NA	NA	NA	NA
rs7547507	rs7547507	1	15621708	AGMAT	-0.434144	0.874297	NA	NA	NA	NA
rs7552296	rs7552296	1	15279601	AGMAT	-0.624312	0.80438	-0.547631	0.84951	NA	NA
rs75909377	NA	1	16370712	AGMAT	-0.714782	0.748423	NA	NA	NA	NA
rs761191	rs761191	1	14981920	AGMAT	0.490927	0.813386	NA	NA	NA	NA
rs77325051	rs77325051	1	15754172	AGMAT	NA	NA	0.834814	0.817301	NA	NA
rs77870948	rs77870948	1	16260513	AGMAT	-0.973931	0.655382	NA	NA	NA	NA
rs77899947	rs77899947	1	15094415	AGMAT	NA	NA	-0.536673	0.870852	NA	NA
rs78156947	rs78156947	1	15419768	AGMAT	NA	NA	0.478583	0.858082	NA	NA
rs79412974	rs79412974	1	15791778	AGMAT	-0.655583	0.807962	NA	NA	NA	NA
rs848216	rs848216	1	16271180	AGMAT	-0.63243	0.852951	NA	NA	NA	NA
rs876295	rs876295	1	15697183	AGMAT	NA	NA	-0.499764	0.770827	NA	NA
rs924202	rs924202	1	16442847	AGMAT	0.642719	0.872373	NA	NA	NA	NA
rs9442195	NA	1	16370677	AGMAT	-0.502986	0.873443	NA	NA	NA	NA
JHU_1.35534959	rs112314166	1	35534960	AGO1	-0.130683	0.807191	NA	NA	NA	NA
JHU_1.35687489	NA	1	35687490	AGO1	-0.188422	0.830105	NA	NA	NA	NA
JHU_1.36708751	NA	1	36708752	AGO1	0.21334	0.80789	NA	NA	NA	NA
JHU_1.36736172	NA	1	36736173	AGO1	0.114119	0.863595	NA	NA	NA	NA
JHU_1.37020897	NA	1	37020898	AGO1	NA	NA	-0.163262	0.837702	NA	NA
JHU_1.37023988	rs72915038	1	37023989	AGO1	NA	NA	-0.123451	0.794434	NA	NA
JHU_1.37036549	rs79942210	1	37036550	AGO1	NA	NA	-0.117802	0.844298	NA	NA
JHU_1.37063056	rs2207628	1	37063057	AGO1	0.0980456	0.867258	NA	NA	NA	NA
kgp15921143	rs3892091	1	35447598	AGO1	-0.127752	0.839722	NA	NA	NA	NA
rs10437318	rs10437318	1	35403677	AGO1	-0.122347	0.828165	-0.0968081	0.829991	NA	NA
rs10493076	rs10493076	1	36914747	AGO1	NA	NA	0.112173	0.872659	NA	NA
rs10908292	rs10908292	1	36764770	AGO1	NA	NA	-0.100308	0.71877	NA	NA
rs10908300	rs10908300	1	36813909	AGO1	NA	NA	-0.0999963	0.829672	NA	NA
rs11263868	rs11263868	1	36715732	AGO1	NA	NA	-0.095193	0.876138	NA	NA
rs11807076	rs11807076	1	37030181	AGO1	-0.13041	0.85095	NA	NA	NA	NA
rs12034450	NA	1	36548997	AGO1	0.166273	0.855567	NA	NA	NA	NA
rs12064910	rs12064910	1	36992058	AGO1	-0.164551	0.8566	NA	NA	NA	NA
rs1416840	rs1416840	1	36888462	AGO1	NA	NA	0.112173	0.872659	NA	NA
rs1635712	rs1635712	1	35944752	AGO1	NA	NA	0.168125	0.853592	NA	NA
rs16837147	rs16837147	1	35452986	AGO1	-0.105453	0.875776	NA	NA	NA	NA
rs274732	rs274732	1	36488199	AGO1	NA	NA	0.164628	0.875141	NA	NA
rs274754	rs274754	1	36565617	AGO1	-0.099537	0.860671	NA	NA	NA	NA
rs35040123	rs35040123	1	35394172	AGO1	0.119146	0.785517	NA	NA	NA	NA
rs3738697	rs3738697	1	35652770	AGO1	-0.240176	0.813072	NA	NA	NA	NA
rs3754076	rs3754076	1	36549157	AGO1	-0.0953658	0.87067	NA	NA	NA	NA
rs3767066	rs3767066	1	37376913	AGO1	NA	NA	-0.094832	0.772349	NA	NA
rs4411101	rs4411101	1	35571417	AGO1	-0.118736	0.820382	NA	NA	NA	NA
rs531223	rs531223	1	37205458	AGO1	NA	NA	0.143146	0.816623	NA	NA
rs546462	rs546462	1	37235621	AGO1	NA	NA	0.097792	0.880113	NA	NA
rs552257	rs552257	1	37378179	AGO1	NA	NA	-0.141123	0.787965	NA	NA
rs56121552	rs56121552	1	37290758	AGO1	NA	NA	0.0837965	0.867902	NA	NA
rs574214	rs574214	1	37335085	AGO1	NA	NA	-0.102466	0.825792	NA	NA
rs61308377	rs61308377	1	36893968	AGO1	NA	NA	0.112173	0.872659	NA	NA
rs6425977	rs6425977	1	36752433	AGO1	NA	NA	-0.104796	0.652093	NA	NA
rs6688091	rs6688091	1	35451539	AGO1	-0.105453	0.875776	NA	NA	NA	NA
rs6693193	rs6693193	1	36757861	AGO1	NA	NA	-0.095193	0.876138	NA	NA
rs6699355	NA	1	35384605	AGO1	NA	NA	0.178135	0.793947	NA	NA
rs72657955	rs72657955	1	35394265	AGO1	NA	NA	0.214182	0.675443	NA	NA
rs72911568	rs72911568	1	37281112	AGO1	-0.159984	0.807181	NA	NA	NA	NA
rs74064780	rs74064780	1	37306578	AGO1	-0.0940821	0.874278	NA	NA	NA	NA
rs7544001	rs7544001	1	35503107	AGO1	0.0939857	0.871868	NA	NA	NA	NA
rs77320488	rs77320488	1	35440880	AGO1	0.180682	0.823841	NA	NA	NA	NA
JHU_1.35687489	NA	1	35687490	AGO3	-0.167864	0.872763	-0.161859	0.783921	NA	NA
JHU_1.36219008	rs61378380	1	36219009	AGO3	NA	NA	0.0791941	0.87015	NA	NA
JHU_1.36324042	NA	1	36324043	AGO3	0.161755	0.838922	NA	NA	NA	NA
JHU_1.36708751	NA	1	36708752	AGO3	0.197828	0.842541	NA	NA	NA	NA
JHU_1.37047312	rs6662283	1	37047313	AGO3	NA	NA	-0.142226	0.751146	NA	NA
JHU_1.37063056	rs2207628	1	37063057	AGO3	0.126445	0.736701	NA	NA	NA	NA
JHU_1.37405473	rs187131197	1	37405474	AGO3	NA	NA	-0.115352	0.868296	NA	NA
rs10908402	rs10908402	1	36095920	AGO3	NA	NA	0.153345	0.547886	NA	NA
rs111598546	rs111598546	1	37322438	AGO3	NA	NA	0.128177	0.716523	NA	NA
rs11263868	rs11263868	1	36715732	AGO3	0.118279	0.877768	NA	NA	NA	NA
rs11263936	rs11263936	1	37150461	AGO3	NA	NA	0.0865308	0.834251	NA	NA
rs1160752	rs1160752	1	37403412	AGO3	NA	NA	-0.0984696	0.676751	NA	NA
rs11804163	rs11804163	1	36984734	AGO3	0.0928414	0.874418	NA	NA	NA	NA
rs12044203	rs12044203	1	36276399	AGO3	NA	NA	0.0932241	0.817244	NA	NA
rs12061059	rs12061059	1	36857037	AGO3	-0.124884	0.708564	NA	NA	NA	NA
rs12088630	rs12088630	1	37097286	AGO3	NA	NA	0.103793	0.789177	NA	NA
rs12563583	rs12563583	1	36167456	AGO3	NA	NA	0.0785485	0.875141	NA	NA
rs1538634	rs1538634	1	36921371	AGO3	NA	NA	-0.10089	0.876199	NA	NA
rs1635712	rs1635712	1	35944752	AGO3	0.199543	0.872169	NA	NA	NA	NA
rs16823687	rs16823687	1	37408081	AGO3	-0.160232	0.732526	NA	NA	NA	NA
rs2859741	rs2859741	1	37509352	AGO3	NA	NA	-0.0901167	0.844266	NA	NA
rs3738356	rs3738356	1	36383716	AGO3	NA	NA	0.126309	0.832442	NA	NA
rs3738697	rs3738697	1	35652770	AGO3	-0.251507	0.790107	-0.171554	0.860216	NA	NA
rs4653204	rs4653204	1	37058354	AGO3	-0.0995722	0.8661	NA	NA	NA	NA
rs491603	rs491603	1	36532316	AGO3	NA	NA	0.0661074	0.876298	NA	NA
rs507168	rs507168	1	37420696	AGO3	0.151602	0.848322	NA	NA	NA	NA
rs550273	rs550273	1	37525639	AGO3	0.114232	0.835145	NA	NA	NA	NA
rs554706	rs554706	1	37503599	AGO3	-0.103806	0.828994	NA	NA	NA	NA
rs57359543	rs57359543	1	35460822	AGO3	0.109059	0.8563	NA	NA	NA	NA
rs581878	rs581878	1	37521551	AGO3	NA	NA	-0.102931	0.780777	NA	NA
rs6659894	rs6659894	1	36991285	AGO3	0.0824916	0.87215	NA	NA	NA	NA
rs6668101	rs6668101	1	36099200	AGO3	NA	NA	0.167274	0.780975	NA	NA
rs6686296	rs6686296	1	37489380	AGO3	0.116541	0.873443	NA	NA	NA	NA
rs6693193	rs6693193	1	36757861	AGO3	0.118279	0.877768	NA	NA	NA	NA
rs74064791	rs74064791	1	37323352	AGO3	NA	NA	0.103705	0.743724	NA	NA
rs75060942	rs75060942	1	37195947	AGO3	NA	NA	-0.126924	0.871502	NA	NA
rs7533162	rs7533162	1	37084522	AGO3	NA	NA	-0.0979215	0.87613	NA	NA
rs7537473	rs7537473	1	36998140	AGO3	NA	NA	-0.120028	0.802977	NA	NA
rs7544001	rs7544001	1	35503107	AGO3	NA	NA	0.0963023	0.741727	NA	NA
rs77086052	rs77086052	1	35662608	AGO3	NA	NA	0.124569	0.873545	NA	NA
rs77320488	rs77320488	1	35440880	AGO3	NA	NA	0.161648	0.745964	NA	NA
rs79791293	rs79791293	1	35708894	AGO3	NA	NA	0.13324	0.87412	NA	NA
rs79939003	rs79939003	1	37505487	AGO3	NA	NA	0.136517	0.856656	NA	NA
rs9783066	rs9783066	1	35644484	AGO3	NA	NA	0.133207	0.841004	NA	NA
JHU_1.35278587	NA	1	35278588	AGO4	-0.153844	0.855567	NA	NA	NA	NA
JHU_1.35308345	rs113699204	1	35308346	AGO4	-0.224026	0.840088	NA	NA	NA	NA
JHU_1.35317413	rs2025004	1	35317414	AGO4	0.121555	0.768933	NA	NA	NA	NA
JHU_1.35352148	rs115188145	1	35352149	AGO4	0.278856	0.650394	NA	NA	NA	NA
JHU_1.35855051	rs374239783	1	35855052	AGO4	NA	NA	0.0876592	0.819752	NA	NA
JHU_1.35979977	rs7530330	1	35979978	AGO4	NA	NA	0.10898	0.648882	NA	NA
JHU_1.36055093	rs112106289	1	36055094	AGO4	-0.196228	0.843691	NA	NA	NA	NA
JHU_1.36096613	rs76174851	1	36096614	AGO4	-0.17767	0.738789	NA	NA	NA	NA
JHU_1.36105687	NA	1	36105688	AGO4	-0.252718	0.665359	NA	NA	NA	NA
JHU_1.36219008	rs61378380	1	36219009	AGO4	0.0967135	0.881143	NA	NA	NA	NA
JHU_1.36294631	rs671944	1	36294632	AGO4	-0.16989	0.710477	-0.103218	0.878064	NA	NA
JHU_1.36496119	NA	1	36496120	AGO4	-0.244726	0.838103	-0.259308	0.634219	NA	NA
JHU_1.36501192	NA	1	36501193	AGO4	-0.258654	0.870748	-0.348972	0.379012	NA	NA
JHU_1.36797889	rs115912540	1	36797890	AGO4	0.161037	0.877867	NA	NA	NA	NA
kgp12032534	rs2236387	1	36557619	AGO4	NA	NA	0.0974736	0.850432	NA	NA
kgp8537580	rs61448230	1	36156070	AGO4	-0.134431	0.81907	NA	NA	NA	NA
rs10157108	rs10157108	1	35900725	AGO4	NA	NA	-0.109764	0.760321	NA	NA
rs10908401	rs10908401	1	36082395	AGO4	NA	NA	0.110271	0.68458	NA	NA
rs10908410	rs10908410	1	36242028	AGO4	-0.101866	0.858592	NA	NA	NA	NA
rs11264110	rs11264110	1	35636227	AGO4	NA	NA	0.148747	0.879309	NA	NA
rs11264139	rs11264139	1	35303369	AGO4	-0.17249	0.858213	NA	NA	NA	NA
rs11807076	rs11807076	1	37030181	AGO4	NA	NA	0.108648	0.856704	NA	NA
rs1203148	rs1203148	1	35968899	AGO4	NA	NA	0.117475	0.608423	NA	NA
rs12044203	rs12044203	1	36276399	AGO4	0.132788	0.75376	NA	NA	NA	NA
rs12145134	rs12145134	1	35355830	AGO4	-0.119777	0.879672	NA	NA	NA	NA
rs12563583	rs12563583	1	36167456	AGO4	0.103733	0.86401	NA	NA	NA	NA
rs12743480	NA	1	36706986	AGO4	NA	NA	0.107912	0.82175	NA	NA
rs14103	rs14103	1	35321242	AGO4	NA	NA	-0.118428	0.848825	NA	NA
rs1635712	rs1635712	1	35944752	AGO4	NA	NA	-0.201498	0.787538	NA	NA
rs1997965	rs1997965	1	37049441	AGO4	NA	NA	0.219677	0.586694	NA	NA
rs2275247	rs2275247	1	35908451	AGO4	NA	NA	0.112623	0.617384	NA	NA
rs4074399	rs4074399	1	37000433	AGO4	0.105678	0.838103	0.0832762	0.856955	NA	NA
rs4411101	rs4411101	1	35571417	AGO4	NA	NA	0.0851471	0.880113	NA	NA
rs4652869	rs4652869	1	35378934	AGO4	NA	NA	0.138108	0.875644	NA	NA
rs4653204	rs4653204	1	37058354	AGO4	NA	NA	0.0857423	0.857503	NA	NA
rs544621	rs544621	1	35772867	AGO4	NA	NA	0.0971211	0.785023	NA	NA
rs562386	rs562386	1	36133210	AGO4	NA	NA	-0.0957813	0.812968	NA	NA
rs59912289	rs59912289	1	35314573	AGO4	0.176827	0.869941	NA	NA	NA	NA
rs61736097	rs61736097	1	35580406	AGO4	0.256714	0.842373	NA	NA	NA	NA
rs61776347	rs61776347	1	35338115	AGO4	0.164958	0.849363	NA	NA	NA	NA
rs636658	rs636658	1	36151125	AGO4	NA	NA	-0.087157	0.866063	NA	NA
rs6659894	rs6659894	1	36991285	AGO4	-0.0944092	0.829712	-0.0800858	0.810775	NA	NA
rs6696354	rs6696354	1	36176509	AGO4	-0.141379	0.801945	NA	NA	NA	NA
rs673604	rs673604	1	35687815	AGO4	NA	NA	0.0974383	0.765339	NA	NA
rs676614	rs676614	1	36107510	AGO4	NA	NA	0.109942	0.848002	NA	NA
rs72665836	rs72665836	1	37033773	AGO4	NA	NA	-0.211626	0.676224	NA	NA
rs72902912	rs72902912	1	36220245	AGO4	0.150215	0.783838	NA	NA	NA	NA
rs72919353	rs72919353	1	36878814	AGO4	NA	NA	0.133592	0.815947	NA	NA
rs7537203	rs7537203	1	36225948	AGO4	-0.0981394	0.870679	NA	NA	NA	NA
rs79174971	rs79174971	1	36609090	AGO4	NA	NA	-0.126087	0.838064	NA	NA
JHU_1.1392450	NA	1	1392451	AGRN	-0.26616	0.828798	NA	NA	NA	NA
JHU_1.1977648	NA	1	1977649	AGRN	-0.359865	0.804563	-0.493684	0.588074	NA	NA
JHU_1.1986736	rs58725160	1	1986737	AGRN	-0.248262	0.855127	-0.264995	0.86932	NA	NA
JHU_1.786795	NA	1	786796	AGRN	0.256497	0.877039	NA	NA	NA	NA
JHU_1.787216	NA	1	787217	AGRN	-0.549643	0.763701	NA	NA	NA	NA
JHU_1.850909	rs74045396	1	850910	AGRN	-0.466091	0.818548	-0.490669	0.841005	NA	NA
JHU_1.919634	rs149496003	1	919635	AGRN	NA	NA	-0.628104	0.859781	NA	NA
JHU_1.988171	NA	1	988172	AGRN	-0.764847	0.607752	NA	NA	NA	NA
exm1918827	rs62639980	1	901922	AGRN	-0.475388	0.797269	-0.453413	0.86349	NA	NA
exm3098	NA	1	1277183	AGRN	-0.30742	0.825268	NA	NA	NA	NA
exm3350	NA	1	1354515	AGRN	0.366572	0.863866	NA	NA	NA	NA
exm3468	rs113110734	1	1387747	AGRN	-0.588283	0.869887	NA	NA	NA	NA
rs111938039	rs111938039	1	1400170	AGRN	0.408809	0.84955	NA	NA	NA	NA
rs11240777	rs11240777	1	798959	AGRN	0.264138	0.878216	NA	NA	NA	NA
rs112507608	rs112507608	1	1269488	AGRN	-0.304359	0.825015	NA	NA	NA	NA
rs1320565	rs1320565	1	1119858	AGRN	0.325646	0.764624	0.28201	0.878065	NA	NA
rs13303289	rs13303289	1	1985513	AGRN	-0.311902	0.793958	-0.286594	0.87387	NA	NA
rs138985554	rs138985554	1	1361130	AGRN	-0.287829	0.817468	-0.308665	0.830933	NA	NA
rs1878747	rs1878747	1	1991162	AGRN	-0.364875	0.700452	NA	NA	NA	NA
rs2076327	NA	1	1686962	AGRN	NA	NA	-0.391377	0.865979	NA	NA
rs2799064	rs2799064	1	957898	AGRN	0.375281	0.701085	NA	NA	NA	NA
rs28591569	NA	1	959509	AGRN	0.556286	0.781961	0.576212	0.81672	NA	NA
rs3128117	rs3128117	1	944564	AGRN	0.335414	0.775516	NA	NA	NA	NA
rs3845293	rs3845293	1	1258246	AGRN	0.266738	0.865124	NA	NA	NA	NA
rs6670693	NA	1	1106112	AGRN	0.347355	0.856024	0.406535	0.83497	NA	NA
rs6699173	rs6699173	1	1069187	AGRN	0.308615	0.79924	NA	NA	NA	NA
rs9442385	rs9442385	1	1097335	AGRN	0.34476	0.776836	NA	NA	NA	NA
JHU_1.10913914	rs111318983	1	10913915	AGTRAP	-0.276744	0.779901	NA	NA	NA	NA
JHU_1.10943225	rs58763091	1	10943226	AGTRAP	-0.191684	0.790674	-0.16671	0.81113	NA	NA
JHU_1.11129316	rs2791654	1	11129317	AGTRAP	-0.30568	0.527368	NA	NA	NA	NA
JHU_1.11133955	rs10082000	1	11133956	AGTRAP	-0.30568	0.527368	NA	NA	NA	NA
JHU_1.11353243	rs77768358	1	11353244	AGTRAP	0.226482	0.859056	NA	NA	NA	NA
JHU_1.11368021	NA	1	11368022	AGTRAP	0.254344	0.81407	0.245073	0.776025	NA	NA
JHU_1.11485301	rs3010212	1	11485302	AGTRAP	NA	NA	0.181819	0.838516	NA	NA
JHU_1.11637488	rs76163043	1	11637489	AGTRAP	-0.385687	0.476928	NA	NA	NA	NA
JHU_1.11695698	NA	1	11695699	AGTRAP	-0.215676	0.622878	NA	NA	NA	NA
JHU_1.11700582	rs11121792	1	11700583	AGTRAP	0.169879	0.87215	NA	NA	NA	NA
JHU_1.11906980	rs198370	1	11906981	AGTRAP	0.192011	0.810467	NA	NA	NA	NA
JHU_1.12177094	rs11569900	1	12177095	AGTRAP	NA	NA	0.25407	0.876434	NA	NA
JHU_1.12260336	rs17881379	1	12260337	AGTRAP	NA	NA	-0.233152	0.878601	NA	NA
JHU_1.12611599	NA	1	12611600	AGTRAP	NA	NA	-0.277841	0.866915	NA	NA
JHU_1.12650320	rs4553207	1	12650321	AGTRAP	NA	NA	0.219112	0.873563	NA	NA
JHU_1.12683122	rs67193068	1	12683123	AGTRAP	-0.298164	0.379731	NA	NA	NA	NA
JHU_1.12705339	rs144574123	1	12705340	AGTRAP	-0.323203	0.847723	NA	NA	NA	NA
JHU_1.12782341	rs11121967	1	12782342	AGTRAP	NA	NA	-0.164853	0.812762	NA	NA
JHU_1.12801586	rs3000925	1	12801587	AGTRAP	NA	NA	0.307279	0.808472	NA	NA
JHU_1.12808421	rs4529716	1	12808422	AGTRAP	NA	NA	0.140539	0.867276	NA	NA
exm13800	rs75518308	1	11008685	AGTRAP	NA	NA	-0.201818	0.867733	NA	NA
exm13811	NA	1	11008799	AGTRAP	NA	NA	-0.208586	0.860213	NA	NA
rs10779748	rs10779748	1	10985068	AGTRAP	NA	NA	0.170817	0.745345	NA	NA
rs10779761	NA	1	11686768	AGTRAP	0.175583	0.879287	NA	NA	NA	NA
rs10864504	rs10864504	1	11476203	AGTRAP	0.220313	0.870864	NA	NA	NA	NA
rs11121969	rs11121969	1	12785749	AGTRAP	0.261263	0.692066	NA	NA	NA	NA
rs114739517	rs114739517	1	12003965	AGTRAP	-0.245934	0.811323	-0.195323	0.866886	NA	NA
rs114749641	rs114749641	1	12117394	AGTRAP	-0.183917	0.875308	NA	NA	NA	NA
rs115323463	rs115323463	1	12544728	AGTRAP	NA	NA	-0.345137	0.825241	NA	NA
rs11586137	rs11586137	1	10940895	AGTRAP	NA	NA	0.236154	0.655282	NA	NA
rs11800035	rs11800035	1	10920092	AGTRAP	NA	NA	-0.252557	0.657129	NA	NA
rs11806225	rs11806225	1	11499286	AGTRAP	NA	NA	0.153427	0.839819	NA	NA
rs12094886	rs12094886	1	11456536	AGTRAP	0.219379	0.856283	NA	NA	NA	NA
rs12134340	rs12134340	1	11361065	AGTRAP	0.433742	0.577308	NA	NA	NA	NA
rs12144893	rs12144893	1	11519217	AGTRAP	-0.25623	0.849675	NA	NA	NA	NA
rs12565727	rs12565727	1	11033082	AGTRAP	-0.160571	0.863371	NA	NA	NA	NA
rs1280993	rs1280993	1	10921228	AGTRAP	NA	NA	0.340674	0.579521	NA	NA
rs1281012	NA	1	11009703	AGTRAP	0.190654	0.821274	NA	NA	NA	NA
rs1281013	rs1281013	1	11009679	AGTRAP	0.190654	0.821274	NA	NA	NA	NA
rs17884213	rs17884213	1	12263545	AGTRAP	NA	NA	-0.236511	0.792616	NA	NA
rs2076655	rs2076655	1	11289161	AGTRAP	-0.293453	0.879786	NA	NA	NA	NA
rs2257017	rs2257017	1	12718815	AGTRAP	NA	NA	0.170105	0.851627	NA	NA
rs2261217	rs2261217	1	11127764	AGTRAP	-0.30568	0.527368	NA	NA	NA	NA
rs2265709	rs2265709	1	12731572	AGTRAP	NA	NA	0.240605	0.616896	NA	NA
rs2265711	rs2265711	1	12734774	AGTRAP	NA	NA	-0.161017	0.830885	NA	NA
rs2295281	rs2295281	1	12059412	AGTRAP	NA	NA	-0.210373	0.778021	NA	NA
rs2335404	rs2335404	1	11435942	AGTRAP	0.26878	0.879672	NA	NA	NA	NA
rs2387422	rs2387422	1	10980998	AGTRAP	0.159712	0.88031	NA	NA	NA	NA
rs2788557	rs2788557	1	11439588	AGTRAP	0.153577	0.873161	NA	NA	NA	NA
rs3010208	rs3010208	1	11444975	AGTRAP	-0.17728	0.780756	NA	NA	NA	NA
rs4075034	rs4075034	1	11810973	AGTRAP	NA	NA	0.229981	0.788279	NA	NA
rs566800	rs566800	1	10907729	AGTRAP	NA	NA	0.156761	0.85962	NA	NA
rs58177718	rs58177718	1	10895024	AGTRAP	NA	NA	0.211152	0.731727	NA	NA
rs59397050	rs59397050	1	12583177	AGTRAP	0.25531	0.828938	NA	NA	NA	NA
rs626822	rs626822	1	12539675	AGTRAP	-0.394803	0.790107	NA	NA	NA	NA
rs6540954	rs6540954	1	10977102	AGTRAP	0.21768	0.872523	0.208105	0.857086	NA	NA
rs6660223	rs6660223	1	10938897	AGTRAP	0.175542	0.873311	NA	NA	NA	NA
rs6670956	rs6670956	1	10957719	AGTRAP	NA	NA	0.188495	0.880819	NA	NA
rs6691399	rs6691399	1	12683017	AGTRAP	-0.200979	0.779655	NA	NA	NA	NA
rs6699993	rs6699993	1	12683190	AGTRAP	-0.261099	0.505099	NA	NA	NA	NA
rs723375	rs723375	1	10930491	AGTRAP	NA	NA	-0.158807	0.851764	NA	NA
rs72644531	rs72644531	1	12775704	AGTRAP	-0.398849	0.736242	-0.289867	0.859226	NA	NA
rs72861676	rs72861676	1	11505498	AGTRAP	NA	NA	-0.189185	0.873828	NA	NA
rs72864924	rs72864924	1	12274514	AGTRAP	0.267475	0.76313	NA	NA	NA	NA
rs7414229	rs7414229	1	11498299	AGTRAP	NA	NA	0.157531	0.84097	NA	NA
rs744921	rs744921	1	10998509	AGTRAP	0.183991	0.873806	NA	NA	NA	NA
rs7513079	rs7513079	1	12785494	AGTRAP	NA	NA	-0.163077	0.819512	NA	NA
rs7543908	rs7543908	1	10947553	AGTRAP	-0.191684	0.790674	-0.16671	0.81113	NA	NA
rs75852540	rs75852540	1	12750702	AGTRAP	0.347143	0.742283	NA	NA	NA	NA
rs761092	rs761092	1	11678195	AGTRAP	-0.193172	0.779599	NA	NA	NA	NA
rs79900328	rs79900328	1	11456731	AGTRAP	0.205651	0.879101	NA	NA	NA	NA
rs909934	NA	1	11713563	AGTRAP	0.297702	0.881328	NA	NA	NA	NA
rs9430768	rs9430768	1	12737600	AGTRAP	NA	NA	-0.154899	0.84097	NA	NA
JHU_1.246033250	rs149508650	1	246033251	AHCTF1	0.186092	0.693163	0.121445	0.880601	NA	NA
JHU_1.246033424	rs144724608	1	246033425	AHCTF1	0.232036	0.607818	NA	NA	NA	NA
JHU_1.246059088	rs76497203	1	246059089	AHCTF1	0.15627	0.87215	NA	NA	NA	NA
JHU_1.246087956	rs74453816	1	246087957	AHCTF1	0.163057	0.830944	NA	NA	NA	NA
JHU_1.246140706	rs13376261	1	246140707	AHCTF1	NA	NA	-0.0739529	0.877569	NA	NA
JHU_1.246372607	rs5024440	1	246372608	AHCTF1	-0.109924	0.690311	NA	NA	NA	NA
JHU_1.246607255	rs78098574	1	246607256	AHCTF1	-0.114765	0.840855	NA	NA	NA	NA
JHU_1.246654275	NA	1	246654276	AHCTF1	-0.196913	0.832024	-0.187827	0.800703	NA	NA
JHU_1.246733975	rs7550610	1	246733976	AHCTF1	-0.135034	0.808984	NA	NA	NA	NA
JHU_1.246828019	rs113643248	1	246828020	AHCTF1	-0.179102	0.749183	-0.168991	0.707135	NA	NA
JHU_1.247012167	NA	1	247012168	AHCTF1	-0.0937706	0.785788	NA	NA	NA	NA
JHU_1.247606877	rs77331373	1	247606878	AHCTF1	NA	NA	-0.0929045	0.86989	NA	NA
JHU_1.247856514	rs5006527	1	247856515	AHCTF1	0.105264	0.860132	0.100665	0.842095	NA	NA
kgp1397381	rs12124963	1	247925763	AHCTF1	0.116329	0.768956	NA	NA	NA	NA
rs10399672	rs10399672	1	247536083	AHCTF1	-0.0707459	0.879068	NA	NA	NA	NA
rs10802309	rs10802309	1	246153941	AHCTF1	-0.15343	0.832683	NA	NA	NA	NA
rs10802494	rs10802494	1	247559156	AHCTF1	NA	NA	0.137394	0.870788	NA	NA
rs10802522	rs10802522	1	247726137	AHCTF1	NA	NA	0.0941386	0.643376	NA	NA
rs10888255	rs10888255	1	248004687	AHCTF1	0.12821	0.607673	0.0804389	0.872344	NA	NA
rs10888256	NA	1	248004775	AHCTF1	0.102463	0.824957	0.101727	0.76906	NA	NA
rs10925027	rs10925027	1	247612562	AHCTF1	NA	NA	-0.0703092	0.867361	NA	NA
rs10925073	rs10925073	1	247701607	AHCTF1	-0.174224	0.810039	NA	NA	NA	NA
rs1105488	rs1105488	1	247710624	AHCTF1	NA	NA	0.0784926	0.856804	NA	NA
rs11204577	rs11204577	1	247887002	AHCTF1	NA	NA	0.108745	0.844558	NA	NA
rs1148716	rs1148716	1	246465955	AHCTF1	-0.0980508	0.818755	NA	NA	NA	NA
rs11587533	rs11587533	1	246280747	AHCTF1	NA	NA	0.133979	0.880172	NA	NA
rs12065526	rs12065526	1	247614407	AHCTF1	NA	NA	0.083333	0.856612	NA	NA
rs12068823	rs12068823	1	246294319	AHCTF1	NA	NA	-0.17156	0.869213	NA	NA
rs12070953	rs12070953	1	247614386	AHCTF1	NA	NA	0.083333	0.856612	NA	NA
rs12072304	rs12072304	1	247769659	AHCTF1	-0.121662	0.870843	NA	NA	NA	NA
rs12080930	rs12080930	1	247768808	AHCTF1	-0.121662	0.870843	NA	NA	NA	NA
rs12084862	rs12084862	1	246203214	AHCTF1	NA	NA	0.0769219	0.866229	NA	NA
rs12093398	rs12093398	1	246113980	AHCTF1	0.092814	0.812827	NA	NA	NA	NA
rs12239045	rs12239045	1	246199837	AHCTF1	NA	NA	0.0824567	0.839522	NA	NA
rs1691246	rs1691246	1	247112320	AHCTF1	-0.0984315	0.782805	NA	NA	NA	NA
rs1778534	rs1778534	1	247402385	AHCTF1	0.132037	0.764319	NA	NA	NA	NA
rs1779962	rs1779962	1	247111062	AHCTF1	0.138927	0.288094	NA	NA	NA	NA
rs1857585	rs1857585	1	247749970	AHCTF1	NA	NA	0.100119	0.877569	NA	NA
rs2153381	rs2153381	1	246507983	AHCTF1	0.177947	0.78149	NA	NA	NA	NA
rs2362255	rs2362255	1	246063859	AHCTF1	0.0958665	0.756818	NA	NA	NA	NA
rs2818891	rs2818891	1	247139427	AHCTF1	0.10472	0.651662	NA	NA	NA	NA
rs3129580	rs3129580	1	246717807	AHCTF1	-0.0874506	0.873443	NA	NA	NA	NA
rs36021952	rs36021952	1	247603905	AHCTF1	NA	NA	-0.108681	0.86723	NA	NA
rs373496537	rs373496537	1	247611327	AHCTF1	NA	NA	0.0895674	0.810271	NA	NA
rs3737247	rs3737247	1	246490452	AHCTF1	-0.0980508	0.818755	NA	NA	NA	NA
rs41267541	rs41267541	1	247109296	AHCTF1	-0.0886421	0.87378	NA	NA	NA	NA
rs4445429	rs4445429	1	246226566	AHCTF1	NA	NA	-0.0774037	0.876929	NA	NA
rs4607841	rs4607841	1	246373295	AHCTF1	-0.0887755	0.828165	NA	NA	NA	NA
rs4971278	rs4971278	1	247098587	AHCTF1	-0.126982	0.689185	NA	NA	NA	NA
rs55889481	rs55889481	1	247615340	AHCTF1	NA	NA	0.0669811	0.878288	NA	NA
rs56169836	rs56169836	1	247126921	AHCTF1	0.123595	0.88125	NA	NA	NA	NA
rs56847144	rs56847144	1	247575261	AHCTF1	-0.127156	0.880606	NA	NA	NA	NA
rs60779884	NA	1	246956204	AHCTF1	NA	NA	-0.104866	0.860107	NA	NA
rs61731393	rs61731393	1	247902693	AHCTF1	NA	NA	-0.124083	0.864073	NA	NA
rs61737569	rs61737569	1	247769786	AHCTF1	0.142802	0.842172	NA	NA	NA	NA
rs61751929	rs61751929	1	247768948	AHCTF1	-0.148973	0.807181	NA	NA	NA	NA
rs6426218	rs6426218	1	247259571	AHCTF1	-0.118382	0.863035	NA	NA	NA	NA
rs6659024	rs6659024	1	246495633	AHCTF1	0.0871147	0.881051	NA	NA	NA	NA
rs6666549	rs6666549	1	246227917	AHCTF1	-0.077865	0.854804	NA	NA	NA	NA
rs6679472	rs6679472	1	247861516	AHCTF1	NA	NA	-0.0709558	0.871245	NA	NA
rs6683384	rs6683384	1	247526623	AHCTF1	-0.121326	0.630847	NA	NA	NA	NA
rs6688614	rs6688614	1	246669977	AHCTF1	-0.180912	0.810953	-0.186789	0.710015	NA	NA
rs6695302	rs6695302	1	247614693	AHCTF1	-0.0967962	0.786035	NA	NA	NA	NA
rs6697472	rs6697472	1	247695756	AHCTF1	NA	NA	0.128846	0.872842	NA	NA
rs73132029	rs73132029	1	247943133	AHCTF1	NA	NA	-0.156593	0.782321	NA	NA
rs7519873	rs7519873	1	246964764	AHCTF1	NA	NA	-0.0769004	0.856029	NA	NA
rs7536768	rs7536768	1	246718977	AHCTF1	NA	NA	0.0663045	0.86932	NA	NA
rs7549408	rs7549408	1	247008439	AHCTF1	-0.0937706	0.785788	NA	NA	NA	NA
rs76188178	rs76188178	1	246832379	AHCTF1	NA	NA	-0.0850098	0.83714	NA	NA
rs77902323	rs77902323	1	247228722	AHCTF1	0.183357	0.822315	NA	NA	NA	NA
rs78273822	rs78273822	1	248090024	AHCTF1	NA	NA	-0.106344	0.853512	NA	NA
rs79837987	rs79837987	1	246176947	AHCTF1	NA	NA	0.126772	0.829016	NA	NA
rs79945145	rs79945145	1	248082785	AHCTF1	NA	NA	-0.159216	0.855209	NA	NA
rs841166	rs841166	1	247910014	AHCTF1	NA	NA	0.108745	0.844558	NA	NA
rs9633403	rs9633403	1	248003653	AHCTF1	NA	NA	-0.0750924	0.872139	NA	NA
JHU_1.109732760	rs191444012	1	109732761	AHCYL1	0.214734	0.877821	0.214717	0.746648	NA	NA
JHU_1.110796716	rs202137309	1	110796717	AHCYL1	-0.124747	0.840847	NA	NA	NA	NA
JHU_1.110838355	rs552505	1	110838356	AHCYL1	0.0870213	0.873322	NA	NA	NA	NA
JHU_1.111184390	rs2640495	1	111184391	AHCYL1	0.106279	0.83864	NA	NA	NA	NA
JHU_1.111312463	rs5777028	1	111312464	AHCYL1	NA	NA	0.0952227	0.868641	NA	NA
JHU_1.111312466	rs11288314	1	111312467	AHCYL1	NA	NA	0.0952227	0.868641	NA	NA
kgp15482418	NA	1	110996652	AHCYL1	NA	NA	0.141198	0.833762	NA	NA
rs1058184	rs1058184	1	111215472	AHCYL1	-0.121405	0.729051	NA	NA	NA	NA
rs11101992	rs11101992	1	110266754	AHCYL1	0.136953	0.839089	0.0961538	0.871886	NA	NA
rs112453501	rs112453501	1	110809451	AHCYL1	0.167371	0.780409	0.101594	0.880198	NA	NA
rs114572599	rs114572599	1	111026849	AHCYL1	-0.156276	0.729249	-0.111576	0.7787	NA	NA
rs11806812	rs11806812	1	111060649	AHCYL1	NA	NA	-0.121729	0.86866	NA	NA
rs12023354	rs12023354	1	111027692	AHCYL1	NA	NA	-0.102105	0.756544	NA	NA
rs12024353	NA	1	111028679	AHCYL1	NA	NA	0.0781277	0.879109	NA	NA
rs12038207	rs12038207	1	110799235	AHCYL1	-0.128687	0.878741	NA	NA	NA	NA
rs1494322	rs1494322	1	111422817	AHCYL1	NA	NA	-0.0707162	0.880591	NA	NA
rs1537236	rs1537236	1	110278972	AHCYL1	0.0928304	0.869358	NA	NA	NA	NA
rs1857512	rs1857512	1	110993349	AHCYL1	NA	NA	0.0884361	0.741429	NA	NA
rs1999713	rs1999713	1	110450177	AHCYL1	NA	NA	0.0785649	0.867408	NA	NA
rs2168144	rs2168144	1	110657532	AHCYL1	-0.132115	0.840855	NA	NA	NA	NA
rs2209158	rs2209158	1	110795018	AHCYL1	0.134372	0.725782	NA	NA	NA	NA
rs2797537	rs2797537	1	111193595	AHCYL1	-0.1153	0.749477	NA	NA	NA	NA
rs2821551	rs2821551	1	111178949	AHCYL1	-0.164881	0.812025	NA	NA	NA	NA
rs3814309	rs3814309	1	110277403	AHCYL1	NA	NA	0.123425	0.878393	NA	NA
rs3818562	rs3818562	1	110300441	AHCYL1	0.111471	0.870946	0.124758	0.584705	NA	NA
rs4112315	rs4112315	1	110842415	AHCYL1	0.159324	0.785204	NA	NA	NA	NA
rs514979	rs514979	1	109692601	AHCYL1	NA	NA	-0.11349	0.854324	NA	NA
rs574508	rs574508	1	111311541	AHCYL1	NA	NA	0.0952227	0.868641	NA	NA
rs604500	rs604500	1	109752204	AHCYL1	0.133341	0.851016	NA	NA	NA	NA
rs611905	rs611905	1	109782037	AHCYL1	0.148105	0.700981	NA	NA	NA	NA
rs643841	rs643841	1	110832827	AHCYL1	0.143125	0.654782	NA	NA	NA	NA
rs6537656	rs6537656	1	110863079	AHCYL1	-0.107276	0.866715	NA	NA	NA	NA
rs6658287	rs6658287	1	111422676	AHCYL1	-0.155276	0.880795	-0.140145	0.820203	NA	NA
rs6696778	rs6696778	1	111025856	AHCYL1	0.184501	0.731347	0.115937	0.847815	NA	NA
rs72986797	rs72986797	1	111402766	AHCYL1	-0.17388	0.818318	-0.137249	0.794475	NA	NA
rs7483	rs7483	1	110279701	AHCYL1	NA	NA	0.127506	0.877162	NA	NA
rs7537693	rs7537693	1	111016758	AHCYL1	-0.0974151	0.873172	NA	NA	NA	NA
rs75903033	rs75903033	1	111529731	AHCYL1	NA	NA	-0.124393	0.866915	NA	NA
rs79299737	rs79299737	1	109770239	AHCYL1	NA	NA	-0.10434	0.841178	NA	NA
rs929166	rs929166	1	110255174	AHCYL1	0.144557	0.865404	NA	NA	NA	NA
JHU_1.27046981	rs12729652	1	27046982	AHDC1	0.266792	0.847713	NA	NA	NA	NA
JHU_1.27867534	rs55998901	1	27867535	AHDC1	-0.191618	0.882048	-0.275217	0.600548	NA	NA
JHU_1.28568096	rs548197	1	28568097	AHDC1	NA	NA	-0.144306	0.868003	NA	NA
JHU_1.28570817	NA	1	28570818	AHDC1	NA	NA	-0.141105	0.873368	NA	NA
JHU_1.28610777	NA	1	28610778	AHDC1	NA	NA	0.184784	0.850876	NA	NA
rs113430560	rs113430560	1	27570323	AHDC1	NA	NA	-0.438453	0.607895	NA	NA
rs12073209	rs12073209	1	27381612	AHDC1	NA	NA	0.167357	0.787965	NA	NA
rs12751422	rs12751422	1	27493679	AHDC1	NA	NA	-0.157322	0.766168	NA	NA
rs1292075	rs1292075	1	27974027	AHDC1	0.198726	0.513887	NA	NA	NA	NA
rs1292081	rs1292081	1	27971502	AHDC1	-0.140372	0.823298	NA	NA	NA	NA
rs1296281	rs1296281	1	27973269	AHDC1	-0.141373	0.82354	NA	NA	NA	NA
rs1736540	rs1736540	1	28053477	AHDC1	0.224317	0.834765	NA	NA	NA	NA
rs190737	rs190737	1	26899444	AHDC1	-0.134535	0.844368	NA	NA	NA	NA
rs61744137	rs61744137	1	28211835	AHDC1	0.192847	0.870534	NA	NA	NA	NA
rs7518571	rs7518571	1	28551450	AHDC1	NA	NA	-0.149328	0.858562	NA	NA
rs76845311	rs76845311	1	26873133	AHDC1	0.293703	0.806894	NA	NA	NA	NA
rs79612109	rs79612109	1	27821799	AHDC1	0.311911	0.799809	0.255306	0.865759	NA	NA
JHU_1.223406679	rs144189379	1	223406680	AIDA	NA	NA	0.172042	0.862399	NA	NA
JHU_1.223816933	rs72747933	1	223816934	AIDA	NA	NA	0.0701505	0.873951	NA	NA
JHU_1.223829068	rs28415125	1	223829069	AIDA	NA	NA	0.106807	0.781745	NA	NA
kgp11326954	rs7554045	1	223687990	AIDA	NA	NA	-0.0762184	0.856029	NA	NA
kgp15385714	rs17163271	1	222753212	AIDA	NA	NA	0.134093	0.837689	NA	NA
rs1048209	rs1048209	1	223185184	AIDA	NA	NA	0.0951774	0.784306	NA	NA
rs10495191	rs10495191	1	222694436	AIDA	NA	NA	0.104825	0.732227	NA	NA
rs10863652	rs10863652	1	221923042	AIDA	-0.158805	0.854249	NA	NA	NA	NA
rs111821650	rs111821650	1	223697492	AIDA	NA	NA	0.12474	0.854324	NA	NA
rs11485177	rs11485177	1	222640209	AIDA	0.198591	0.705204	-0.0819497	0.857178	NA	NA
rs114908281	rs114908281	1	222356642	AIDA	NA	NA	-0.164169	0.863487	NA	NA
rs115756388	rs115756388	1	223658135	AIDA	NA	NA	-0.113665	0.829893	NA	NA
rs12723653	rs12723653	1	223219690	AIDA	NA	NA	-0.0890898	0.812884	NA	NA
rs140797658	NA	1	223653307	AIDA	NA	NA	-0.158489	0.808768	NA	NA
rs1518044	rs1518044	1	223479813	AIDA	NA	NA	-0.070861	0.856704	NA	NA
rs1565088	rs1565088	1	222634055	AIDA	-0.184972	0.822873	NA	NA	NA	NA
rs17163675	rs17163675	1	223187416	AIDA	NA	NA	0.105138	0.857102	NA	NA
rs17463538	rs17463538	1	222718431	AIDA	NA	NA	-0.125982	0.321784	NA	NA
rs17466896	rs17466896	1	222883815	AIDA	NA	NA	-0.117892	0.7623	NA	NA
rs1815577	rs1815577	1	221864710	AIDA	-0.179956	0.769196	NA	NA	NA	NA
rs1890069	rs1890069	1	222702054	AIDA	NA	NA	-0.106335	0.699013	NA	NA
rs2096345	rs2096345	1	223841682	AIDA	NA	NA	0.126162	0.588991	NA	NA
rs2105405	rs2105405	1	223841836	AIDA	NA	NA	0.126162	0.588991	NA	NA
rs2404354	rs2404354	1	223840398	AIDA	NA	NA	-0.084285	0.770932	NA	NA
rs3002142	rs3002142	1	222788062	AIDA	0.151031	0.879547	NA	NA	NA	NA
rs34022480	rs34022480	1	223817435	AIDA	NA	NA	0.104257	0.810718	NA	NA
rs35507273	NA	1	222638935	AIDA	-0.181454	0.798494	0.0984922	0.777403	NA	NA
rs35746652	rs35746652	1	222713208	AIDA	NA	NA	0.083195	0.779449	NA	NA
rs3748666	rs3748666	1	222713631	AIDA	NA	NA	0.083195	0.779449	NA	NA
rs4846376	rs4846376	1	222707392	AIDA	NA	NA	-0.0900013	0.7431	NA	NA
rs66534822	rs66534822	1	223227220	AIDA	0.186205	0.870533	NA	NA	NA	NA
rs6690293	rs6690293	1	223663505	AIDA	NA	NA	-0.0755205	0.833383	NA	NA
rs6691566	rs6691566	1	223648847	AIDA	NA	NA	0.0884151	0.757033	NA	NA
rs72736537	rs72736537	1	221880781	AIDA	0.211888	0.794354	NA	NA	NA	NA
rs72742218	rs72742218	1	222986729	AIDA	0.201594	0.732624	0.0809519	0.875067	NA	NA
rs7546398	rs7546398	1	221935450	AIDA	0.168202	0.850862	NA	NA	NA	NA
rs7547751	rs7547751	1	222065709	AIDA	NA	NA	-0.0826648	0.835888	NA	NA
rs9804135	rs9804135	1	223832277	AIDA	NA	NA	0.122717	0.409742	NA	NA
JHU_1.25897630	rs115757267	1	25897631	AIM1L	NA	NA	1.56319	0.715505	NA	NA
JHU_1.26111333	rs56138931	1	26111334	AIM1L	-0.970331	0.78095	NA	NA	NA	NA
JHU_1.26401807	rs7555128	1	26401808	AIM1L	NA	NA	0.589927	0.876624	NA	NA
JHU_1.26569802	rs7533756	1	26569803	AIM1L	-1.10368	0.806847	NA	NA	NA	NA
JHU_1.26618465	rs7513861	1	26618466	AIM1L	-1.23587	0.720382	NA	NA	NA	NA
JHU_1.26729995	rs12726883	1	26729996	AIM1L	NA	NA	-0.875813	0.761817	NA	NA
JHU_1.26730819	rs373160342	1	26730820	AIM1L	NA	NA	-0.875813	0.761817	NA	NA
JHU_1.26843219	rs374184662	1	26843220	AIM1L	NA	NA	0.557016	0.879475	NA	NA
JHU_1.26899686	NA	1	26899687	AIM1L	-0.701855	0.869208	NA	NA	NA	NA
JHU_1.27224723	rs61054987	1	27224724	AIM1L	-1.52785	0.805156	NA	NA	NA	NA
JHU_1.27392087	NA	1	27392088	AIM1L	-1.2335	0.787877	NA	NA	NA	NA
exm33001	rs609320	1	25717365	AIM1L	NA	NA	-1.58644	0.684247	NA	NA
exm33143	rs114583297	1	25890188	AIM1L	NA	NA	-1.08043	0.858562	NA	NA
rs1053438	rs1053438	1	25687901	AIM1L	NA	NA	-1.25154	0.797421	NA	NA
rs10794531	rs10794531	1	26694245	AIM1L	NA	NA	-0.780422	0.709758	NA	NA
rs10794532	rs10794532	1	26694260	AIM1L	NA	NA	0.699941	0.875141	NA	NA
rs10902652	NA	1	27558522	AIM1L	NA	NA	-0.683482	0.815179	NA	NA
rs10902724	rs10902724	1	26576032	AIM1L	-1.10368	0.806847	NA	NA	NA	NA
rs11247937	rs11247937	1	26699157	AIM1L	NA	NA	-0.936391	0.542369	NA	NA
rs11247946	rs11247946	1	26719115	AIM1L	1.02264	0.817654	NA	NA	NA	NA
rs11581294	rs11581294	1	26743678	AIM1L	NA	NA	-1.22348	0.55432	NA	NA
rs12030833	rs12030833	1	26689220	AIM1L	NA	NA	0.738099	0.858192	NA	NA
rs12058626	rs12058626	1	26062613	AIM1L	1.07772	0.849636	NA	NA	NA	NA
rs12565684	rs12565684	1	27661037	AIM1L	0.825902	0.853475	0.758562	0.880302	NA	NA
rs12722898	rs12722898	1	26721287	AIM1L	NA	NA	-0.960554	0.672178	NA	NA
rs12724751	rs12724751	1	26718448	AIM1L	NA	NA	-1.41576	0.645763	NA	NA
rs1981135	rs1981135	1	26447739	AIM1L	NA	NA	-0.82965	0.85684	NA	NA
rs3093584	rs3093584	1	25668714	AIM1L	NA	NA	-1.25154	0.797421	NA	NA
rs3127010	rs3127010	1	26782700	AIM1L	NA	NA	-0.708426	0.781493	NA	NA
rs34253960	rs34253960	1	25884492	AIM1L	NA	NA	0.79768	0.760933	NA	NA
rs34277678	NA	1	26349625	AIM1L	NA	NA	-0.620075	0.877569	NA	NA
rs35225089	rs35225089	1	25813620	AIM1L	NA	NA	-0.766239	0.821575	NA	NA
rs35327731	rs35327731	1	27403402	AIM1L	-0.777537	0.860331	NA	NA	NA	NA
rs35589882	rs35589882	1	25807095	AIM1L	NA	NA	-0.711779	0.854324	NA	NA
rs35614701	rs35614701	1	25798123	AIM1L	NA	NA	-0.766239	0.821575	NA	NA
rs35886763	rs35886763	1	25828758	AIM1L	NA	NA	-0.766239	0.821575	NA	NA
rs4332350	rs4332350	1	26610891	AIM1L	-1.04433	0.841373	NA	NA	NA	NA
rs4649085	rs4649085	1	25778832	AIM1L	NA	NA	-0.766239	0.821575	NA	NA
rs4970501	rs4970501	1	26904660	AIM1L	NA	NA	-0.649567	0.846072	NA	NA
rs6598879	rs6598879	1	27586900	AIM1L	NA	NA	-0.573347	0.864663	NA	NA
rs6666245	rs6666245	1	26562899	AIM1L	-1.10368	0.806847	NA	NA	NA	NA
rs66844552	rs66844552	1	25802056	AIM1L	NA	NA	-0.766239	0.821575	NA	NA
rs6687674	rs6687674	1	27537101	AIM1L	0.870258	0.798544	NA	NA	NA	NA
rs6696025	rs6696025	1	26617774	AIM1L	NA	NA	-1.01784	0.821245	NA	NA
rs6699113	rs6699113	1	25777743	AIM1L	NA	NA	-0.766239	0.821575	NA	NA
rs74063478	rs74063478	1	25866793	AIM1L	-0.675928	0.801735	NA	NA	NA	NA
rs75471743	rs75471743	1	25888240	AIM1L	NA	NA	1.56319	0.715505	NA	NA
rs7554255	rs7554255	1	25778106	AIM1L	NA	NA	-0.766239	0.821575	NA	NA
rs9438551	rs9438551	1	26775223	AIM1L	NA	NA	-0.691751	0.803843	NA	NA
rs9438621	rs9438621	1	26722384	AIM1L	0.629755	0.856232	NA	NA	NA	NA
rs9970046	rs9970046	1	26524706	AIM1L	-1.11824	0.752051	-0.870244	0.873887	NA	NA
JHU_1.158191952	NA	1	158191953	AIM2	0.583064	0.835551	0.698507	0.80797	NA	NA
JHU_1.158393022	rs370810093	1	158393023	AIM2	NA	NA	-0.502688	0.880377	NA	NA
JHU_1.158618479	rs11265044	1	158618480	AIM2	0.575038	0.649602	NA	NA	NA	NA
JHU_1.158847669	rs75553328	1	158847670	AIM2	-0.523099	0.879105	NA	NA	NA	NA
JHU_1.159129578	rs2814777	1	159129579	AIM2	0.561779	0.860208	NA	NA	NA	NA
JHU_1.159229321	NA	1	159229322	AIM2	NA	NA	-0.486306	0.846881	NA	NA
JHU_1.159986926	rs116436173	1	159986927	AIM2	-0.509195	0.877814	NA	NA	NA	NA
rs10797054	rs10797054	1	159904888	AIM2	NA	NA	0.837692	0.82796	NA	NA
rs10908750	rs10908750	1	159906156	AIM2	NA	NA	0.932088	0.748254	NA	NA
rs111372019	rs111372019	1	158720920	AIM2	0.715671	0.85817	NA	NA	NA	NA
rs11264902	rs11264902	1	158049646	AIM2	NA	NA	-1.36916	0.452398	NA	NA
rs11265297	rs11265297	1	159890459	AIM2	NA	NA	0.644684	0.871502	NA	NA
rs11577096	rs11577096	1	159987008	AIM2	-0.509195	0.877814	NA	NA	NA	NA
rs11807946	NA	1	159824205	AIM2	-0.480675	0.879105	NA	NA	NA	NA
rs1205	rs1205	1	159682233	AIM2	0.553842	0.844368	NA	NA	NA	NA
rs12061698	rs12061698	1	158088687	AIM2	NA	NA	0.561281	0.857102	NA	NA
rs12064227	rs12064227	1	159754449	AIM2	NA	NA	-0.485867	0.858324	NA	NA
rs12408203	rs12408203	1	160108621	AIM2	NA	NA	0.468881	0.857994	NA	NA
rs1320570	rs1320570	1	159912207	AIM2	NA	NA	-0.583315	0.738924	NA	NA
rs13376124	rs13376124	1	158338434	AIM2	-0.504797	0.764624	NA	NA	NA	NA
rs1341665	rs1341665	1	159691559	AIM2	0.550201	0.821736	NA	NA	NA	NA
rs1418842	rs1418842	1	158432808	AIM2	-0.485597	0.864744	NA	NA	NA	NA
rs1429854	rs1429854	1	158704144	AIM2	NA	NA	-0.549218	0.812333	NA	NA
rs16841691	rs16841691	1	159080243	AIM2	0.479959	0.842778	NA	NA	NA	NA
rs1772408	rs1772408	1	159005649	AIM2	NA	NA	-0.477297	0.855005	NA	NA
rs1886389	rs1886389	1	158036740	AIM2	-0.733543	0.75376	-0.851943	0.735009	NA	NA
rs1934076	rs1934076	1	159970715	AIM2	-0.589126	0.86438	NA	NA	NA	NA
rs2121479	rs2121479	1	159581387	AIM2	NA	NA	1.10305	0.737292	NA	NA
rs2185214	rs2185214	1	159976751	AIM2	NA	NA	-0.999663	0.772745	NA	NA
rs2325927	rs2325927	1	159236439	AIM2	NA	NA	0.488215	0.829591	NA	NA
rs2494034	rs2494034	1	158842453	AIM2	-0.523099	0.879105	NA	NA	NA	NA
rs2494524	rs2494524	1	159798503	AIM2	-0.436983	0.851491	NA	NA	NA	NA
rs2501313	rs2501313	1	159882614	AIM2	0.451444	0.855644	NA	NA	NA	NA
rs2592887	rs2592887	1	159652939	AIM2	0.376327	0.874316	NA	NA	NA	NA
rs2794520	rs2794520	1	159678816	AIM2	0.550201	0.821736	NA	NA	NA	NA
rs2808628	rs2808628	1	159676011	AIM2	0.550201	0.821736	NA	NA	NA	NA
rs2808629	rs2808629	1	159676796	AIM2	0.553842	0.844368	NA	NA	NA	NA
rs34884993	rs34884993	1	159922175	AIM2	-0.66609	0.859167	NA	NA	NA	NA
rs35079671	rs35079671	1	158326335	AIM2	NA	NA	-0.982864	0.87265	NA	NA
rs384414	rs384414	1	158179236	AIM2	0.5348	0.839519	NA	NA	NA	NA
rs4233351	rs4233351	1	159446370	AIM2	0.359871	0.877112	NA	NA	NA	NA
rs55997732	rs55997732	1	159774845	AIM2	NA	NA	1.19573	0.708317	NA	NA
rs57074721	rs57074721	1	160100130	AIM2	NA	NA	1.0964	0.800305	NA	NA
rs61734680	rs61734680	1	158326645	AIM2	NA	NA	0.653487	0.847815	NA	NA
rs6427448	rs6427448	1	158739691	AIM2	NA	NA	0.491154	0.805525	NA	NA
rs6671929	rs6671929	1	159853139	AIM2	-0.424076	0.88125	NA	NA	NA	NA
rs6699473	NA	1	158495209	AIM2	NA	NA	0.518354	0.866245	NA	NA
rs691175	rs691175	1	158178492	AIM2	-0.773964	0.195893	NA	NA	NA	NA
rs691314	rs691314	1	158183942	AIM2	0.589294	0.827551	0.704185	0.798102	NA	NA
rs692565	rs692565	1	158153526	AIM2	0.399718	0.868821	NA	NA	NA	NA
rs73020704	rs73020704	1	159559088	AIM2	NA	NA	0.965991	0.856656	NA	NA
rs7519343	rs7519343	1	158403819	AIM2	NA	NA	-0.502688	0.880377	NA	NA
rs7548864	rs7548864	1	159267255	AIM2	NA	NA	-0.501919	0.873988	NA	NA
rs79556607	rs79556607	1	158061700	AIM2	NA	NA	-0.852502	0.874889	NA	NA
rs79887887	rs79887887	1	158728376	AIM2	-0.68891	0.61377	-0.609693	0.829488	NA	NA
rs857705	rs857705	1	158687896	AIM2	NA	NA	-0.548275	0.790912	NA	NA
rs857838	rs857838	1	158750550	AIM2	NA	NA	-0.551925	0.818126	NA	NA
rs857940	rs857940	1	158656973	AIM2	0.771316	0.86778	NA	NA	NA	NA
rs862992	rs862992	1	159164833	AIM2	0.592262	0.855099	NA	NA	NA	NA
rs863006	rs863006	1	159177748	AIM2	-0.480039	0.831372	NA	NA	NA	NA
rs863035	rs863035	1	159116681	AIM2	0.411918	0.880457	NA	NA	NA	NA
rs876537	rs876537	1	159674933	AIM2	0.553842	0.844368	NA	NA	NA	NA
rs952094	rs952094	1	158584091	AIM2	NA	NA	-0.458474	0.872209	NA	NA
JHU_1.33179243	NA	1	33179244	AK2	NA	NA	0.109606	0.88084	NA	NA
JHU_1.33411774	rs76662023	1	33411775	AK2	NA	NA	-0.238696	0.812792	NA	NA
JHU_1.33433103	rs113593995	1	33433104	AK2	NA	NA	-0.139886	0.567303	NA	NA
JHU_1.33956288	NA	1	33956289	AK2	NA	NA	-0.211613	0.846839	NA	NA
JHU_1.34247076	rs7544913	1	34247077	AK2	-0.120459	0.87067	NA	NA	NA	NA
JHU_1.34409613	rs116710166	1	34409614	AK2	0.340817	0.349527	NA	NA	NA	NA
JHU_1.34421566	rs12057658	1	34421567	AK2	-0.232432	0.785204	NA	NA	NA	NA
rs1016905	rs1016905	1	33862279	AK2	NA	NA	-0.249431	0.667198	NA	NA
rs10914800	rs10914800	1	34308163	AK2	NA	NA	0.0994258	0.854333	NA	NA
rs10914829	rs10914829	1	34454394	AK2	NA	NA	-0.240316	0.725129	NA	NA
rs1149128	rs1149128	1	33408138	AK2	NA	NA	-0.153375	0.480145	NA	NA
rs11807976	rs11807976	1	32752074	AK2	NA	NA	-0.10732	0.871078	NA	NA
rs11811191	rs11811191	1	33536944	AK2	NA	NA	-0.197297	0.787965	NA	NA
rs12074852	rs12074852	1	33331672	AK2	NA	NA	0.156265	0.843059	NA	NA
rs1498319	rs1498319	1	33684101	AK2	NA	NA	0.128677	0.662927	NA	NA
rs16835654	rs16835654	1	34058911	AK2	-0.15959	0.836663	NA	NA	NA	NA
rs194644	rs194644	1	33409551	AK2	NA	NA	-0.102001	0.8559	NA	NA
rs200631804	rs200631804	1	34441089	AK2	-0.181674	0.868911	NA	NA	NA	NA
rs292809	rs292809	1	34046066	AK2	NA	NA	-0.13609	0.783576	NA	NA
rs4408120	rs4408120	1	34446139	AK2	NA	NA	-0.141603	0.717028	NA	NA
rs4578181	rs4578181	1	34210532	AK2	NA	NA	-0.108413	0.810607	NA	NA
rs4653015	rs4653015	1	33776431	AK2	NA	NA	0.0943096	0.84165	NA	NA
rs479938	rs479938	1	34238852	AK2	NA	NA	-0.109234	0.857102	NA	NA
rs578313	rs578313	1	34421373	AK2	-0.138179	0.755188	NA	NA	NA	NA
rs61182919	rs61182919	1	33944209	AK2	NA	NA	-0.211613	0.846839	NA	NA
rs649214	rs649214	1	34150551	AK2	-0.121452	0.846152	NA	NA	NA	NA
rs657887	rs657887	1	33163352	AK2	0.160405	0.863962	NA	NA	NA	NA
rs6682875	rs6682875	1	34213109	AK2	NA	NA	-0.158086	0.298332	NA	NA
rs75030129	rs75030129	1	34479478	AK2	-0.205388	0.865857	NA	NA	NA	NA
rs7533254	rs7533254	1	34181830	AK2	NA	NA	-0.16966	0.862781	NA	NA
rs75333404	rs75333404	1	33307943	AK2	NA	NA	-0.241169	0.808568	NA	NA
rs77059296	rs77059296	1	34035481	AK2	NA	NA	0.133891	0.857102	NA	NA
rs899378	rs899378	1	34515330	AK2	-0.129656	0.866225	-0.116469	0.827824	NA	NA
JHU_1.64772291	rs74079933	1	64772292	AK4	0.357188	0.879105	NA	NA	NA	NA
JHU_1.65015486	rs2889038	1	65015487	AK4	NA	NA	0.587038	0.508425	NA	NA
JHU_1.65147224	rs3002625	1	65147225	AK4	NA	NA	-0.362584	0.87265	NA	NA
JHU_1.65187504	rs200700409	1	65187505	AK4	-0.312987	0.813683	NA	NA	NA	NA
JHU_1.65584074	NA	1	65584075	AK4	NA	NA	0.437261	0.819639	NA	NA
JHU_1.65711867	NA	1	65711868	AK4	NA	NA	-0.378696	0.878856	NA	NA
JHU_1.65974505	rs79257528	1	65974506	AK4	NA	NA	0.840393	0.870672	NA	NA
JHU_1.66421124	rs113134257	1	66421125	AK4	NA	NA	-0.835004	0.824664	NA	NA
rs10789152	rs10789152	1	64709891	AK4	NA	NA	-0.443164	0.856812	NA	NA
rs10789205	rs10789205	1	66426100	AK4	NA	NA	-0.516044	0.745456	NA	NA
rs10889478	rs10889478	1	64804890	AK4	NA	NA	0.445561	0.862358	NA	NA
rs10889503	rs10889503	1	65389835	AK4	NA	NA	-0.504603	0.876535	NA	NA
rs10889521	rs10889521	1	65583439	AK4	NA	NA	0.43528	0.812551	NA	NA
rs10889556	rs10889556	1	65969552	AK4	-0.286908	0.86164	-0.452389	0.838561	NA	NA
rs10889558	rs10889558	1	65976966	AK4	-0.28795	0.864617	-0.445394	0.850876	NA	NA
rs11208420	rs11208420	1	64790514	AK4	NA	NA	-0.580855	0.664126	NA	NA
rs11208448	rs11208448	1	64892397	AK4	NA	NA	0.785158	0.716642	NA	NA
rs11208616	rs11208616	1	65723851	AK4	NA	NA	0.417252	0.852292	NA	NA
rs11208645	rs11208645	1	65861798	AK4	-0.345694	0.840864	NA	NA	NA	NA
rs11208674	rs11208674	1	66039317	AK4	NA	NA	-0.481553	0.851015	NA	NA
rs11208726	rs11208726	1	66205540	AK4	NA	NA	-0.543886	0.682783	NA	NA
rs11588217	rs11588217	1	64727239	AK4	NA	NA	0.755238	0.532792	NA	NA
rs1171269	rs1171269	1	65996802	AK4	NA	NA	-0.553333	0.828286	NA	NA
rs12042877	rs12042877	1	66053148	AK4	NA	NA	-0.485173	0.844677	NA	NA
rs12140910	rs12140910	1	66002660	AK4	NA	NA	-0.828049	0.863585	NA	NA
rs12564350	rs12564350	1	64719660	AK4	NA	NA	0.763143	0.81024	NA	NA
rs12726854	NA	1	66189532	AK4	NA	NA	-0.500898	0.868909	NA	NA
rs12727354	rs12727354	1	64756763	AK4	NA	NA	0.647748	0.569135	NA	NA
rs1370090	rs1370090	1	65029345	AK4	NA	NA	0.549495	0.594801	NA	NA
rs138500260	rs138500260	1	66172428	AK4	-0.807799	0.312365	NA	NA	NA	NA
rs1409802	rs1409802	1	66021351	AK4	NA	NA	-0.663888	0.842076	NA	NA
rs1436744	rs1436744	1	65015919	AK4	NA	NA	0.502534	0.84851	NA	NA
rs17126246	rs17126246	1	64693901	AK4	NA	NA	0.874186	0.467742	NA	NA
rs17126275	rs17126275	1	64753640	AK4	NA	NA	0.6308	0.857994	NA	NA
rs17126675	rs17126675	1	65029076	AK4	NA	NA	0.431126	0.831874	NA	NA
rs17128467	rs17128467	1	66620844	AK4	0.301364	0.849133	NA	NA	NA	NA
rs1751484	NA	1	66019891	AK4	NA	NA	-0.705951	0.823111	NA	NA
rs1926304	rs1926304	1	65161230	AK4	NA	NA	-0.395247	0.87319	NA	NA
rs1937451	rs1937451	1	66478644	AK4	NA	NA	-0.431425	0.811039	NA	NA
rs1937455	rs1937455	1	66416939	AK4	NA	NA	-0.3936	0.86914	NA	NA
rs1937457	rs1937457	1	66446787	AK4	NA	NA	-0.64365	0.593653	NA	NA
rs2148683	rs2148683	1	65869576	AK4	-0.374456	0.779901	NA	NA	NA	NA
rs2253745	rs2253745	1	66457244	AK4	NA	NA	-0.449908	0.828991	NA	NA
rs2296478	rs2296478	1	65830297	AK4	0.261673	0.878072	NA	NA	NA	NA
rs2375675	rs2375675	1	65553193	AK4	-0.307003	0.775687	NA	NA	NA	NA
rs2499823	rs2499823	1	65143441	AK4	NA	NA	-0.448203	0.815454	NA	NA
rs2503174	rs2503174	1	66609154	AK4	NA	NA	-0.477307	0.837689	NA	NA
rs2767485	rs2767485	1	65978917	AK4	0.27887	0.857851	NA	NA	NA	NA
rs2997091	rs2997091	1	66399635	AK4	NA	NA	-0.387467	0.850354	NA	NA
rs305535	rs305535	1	64914437	AK4	0.481919	0.753086	NA	NA	NA	NA
rs307343	rs307343	1	64991426	AK4	NA	NA	0.402581	0.86067	NA	NA
rs310199	rs310199	1	65350122	AK4	NA	NA	-0.438978	0.874133	NA	NA
rs310202	rs310202	1	65349544	AK4	NA	NA	-0.459015	0.862353	NA	NA
rs34538358	rs34538358	1	64856384	AK4	NA	NA	-0.702362	0.861524	NA	NA
rs35512961	rs35512961	1	65151699	AK4	NA	NA	-0.808009	0.806792	NA	NA
rs373939577	rs373939577	1	66336695	AK4	NA	NA	-0.499131	0.837689	NA	NA
rs4278348	rs4278348	1	66175395	AK4	0.48005	0.620543	NA	NA	NA	NA
rs4329483	rs4329483	1	66374004	AK4	NA	NA	-0.382737	0.863855	NA	NA
rs4565754	rs4565754	1	64624403	AK4	-0.394143	0.8148	NA	NA	NA	NA
rs4655595	rs4655595	1	66558759	AK4	-0.299783	0.839519	NA	NA	NA	NA
rs4915972	rs4915972	1	64791688	AK4	NA	NA	0.653986	0.376065	NA	NA
rs539322	rs539322	1	66589748	AK4	NA	NA	0.646201	0.772745	NA	NA
rs563573	rs563573	1	66598763	AK4	NA	NA	0.939301	0.249149	NA	NA
rs6588184	rs6588184	1	66524757	AK4	NA	NA	-0.485885	0.84826	NA	NA
rs6660732	rs6660732	1	65031000	AK4	NA	NA	0.624866	0.359819	NA	NA
rs6662879	rs6662879	1	64902455	AK4	NA	NA	-0.769007	0.695867	NA	NA
rs6677968	rs6677968	1	65776702	AK4	NA	NA	0.455975	0.805581	NA	NA
rs6703725	rs6703725	1	64773787	AK4	0.357188	0.879105	NA	NA	NA	NA
rs705540	rs705540	1	64725787	AK4	NA	NA	-0.452492	0.833121	NA	NA
rs705551	rs705551	1	64737015	AK4	NA	NA	-0.343696	0.877867	NA	NA
rs72641129	rs72641129	1	66075123	AK4	NA	NA	-0.777612	0.870537	NA	NA
rs72671375	rs72671375	1	64904633	AK4	NA	NA	-0.513437	0.799112	NA	NA
rs74080502	rs74080502	1	65169152	AK4	NA	NA	0.619346	0.830014	NA	NA
rs7511810	rs7511810	1	65753072	AK4	-0.372644	0.830075	0.58143	0.795543	NA	NA
rs7527017	rs7527017	1	64643277	AK4	-0.723434	0.752238	NA	NA	NA	NA
rs7527339	rs7527339	1	64884265	AK4	NA	NA	-0.629919	0.846235	NA	NA
rs7528114	rs7528114	1	65805144	AK4	0.400404	0.675013	NA	NA	NA	NA
rs7529428	rs7529428	1	65356951	AK4	NA	NA	-0.783813	0.586694	NA	NA
rs7532933	rs7532933	1	64676452	AK4	NA	NA	1.00617	0.514862	NA	NA
rs76604385	rs76604385	1	65638306	AK4	0.565074	0.839089	NA	NA	NA	NA
rs77188188	rs77188188	1	65088739	AK4	NA	NA	-0.530341	0.863091	NA	NA
rs825203	rs825203	1	64773328	AK4	NA	NA	-0.582718	0.578945	NA	NA
rs884712	rs884712	1	66541305	AK4	NA	NA	0.734645	0.611091	NA	NA
rs9436301	rs9436301	1	65895927	AK4	0.241267	0.879699	NA	NA	NA	NA
rs957576	rs957576	1	64784574	AK4	NA	NA	0.61778	0.378753	NA	NA
JHU_1.76772370	NA	1	76772371	AK5	NA	NA	-0.441114	0.874713	NA	NA
JHU_1.76772375	rs34413940	1	76772376	AK5	NA	NA	-0.441114	0.874713	NA	NA
JHU_1.77017461	rs12078367	1	77017462	AK5	0.887093	0.766502	NA	NA	NA	NA
JHU_1.77093009	rs680442	1	77093010	AK5	NA	NA	-0.429358	0.871502	NA	NA
JHU_1.77106938	rs58421561	1	77106939	AK5	NA	NA	-0.445149	0.87946	NA	NA
JHU_1.77328461	rs12033446	1	77328462	AK5	0.942727	0.632731	NA	NA	NA	NA
JHU_1.77328721	rs12060480	1	77328722	AK5	-1.40008	0.818757	NA	NA	NA	NA
JHU_1.77601059	NA	1	77601060	AK5	1.25651	0.851143	NA	NA	NA	NA
JHU_1.77707423	rs112953552	1	77707424	AK5	NA	NA	-1.07726	0.784306	NA	NA
JHU_1.77774143	rs2815318	1	77774144	AK5	0.690654	0.838041	NA	NA	NA	NA
JHU_1.78720556	rs4650392	1	78720557	AK5	-0.819091	0.864176	NA	NA	NA	NA
rs10873876	rs10873876	1	76772328	AK5	NA	NA	-0.441114	0.874713	NA	NA
rs11162187	rs11162187	1	77132763	AK5	NA	NA	0.575791	0.855209	NA	NA
rs11162319	rs11162319	1	77808677	AK5	0.894952	0.755428	NA	NA	NA	NA
rs116398947	rs116398947	1	76986023	AK5	0.764525	0.871104	NA	NA	NA	NA
rs1167198	rs1167198	1	77779836	AK5	0.752929	0.796373	NA	NA	NA	NA
rs1184626	rs1184626	1	77093180	AK5	NA	NA	-0.429358	0.871502	NA	NA
rs12049259	rs12049259	1	78916317	AK5	-0.728094	0.860951	NA	NA	NA	NA
rs12062929	rs12062929	1	77017187	AK5	1.00216	0.722977	NA	NA	NA	NA
rs12131286	rs12131286	1	77697582	AK5	NA	NA	-0.448046	0.880454	NA	NA
rs17381664	rs17381664	1	78048331	AK5	NA	NA	-0.819188	0.878769	NA	NA
rs1848837	rs1848837	1	78578550	AK5	NA	NA	-0.631996	0.667198	NA	NA
rs1888894	rs1888894	1	78936064	AK5	-0.816219	0.867253	NA	NA	NA	NA
rs1925415	rs1925415	1	77109465	AK5	NA	NA	-0.445149	0.87946	NA	NA
rs2209460	rs2209460	1	76867234	AK5	-0.723185	0.852273	NA	NA	NA	NA
rs2602933	rs2602933	1	77812575	AK5	NA	NA	0.42389	0.873545	NA	NA
rs3104465	NA	1	77909616	AK5	-0.898104	0.85553	-0.657749	0.855988	NA	NA
rs34040409	rs34040409	1	78698386	AK5	0.974493	0.832642	NA	NA	NA	NA
rs341027	rs341027	1	77077261	AK5	NA	NA	0.523606	0.826246	NA	NA
rs410076	rs410076	1	77001631	AK5	0.713295	0.861712	NA	NA	NA	NA
rs423480	rs423480	1	76985313	AK5	-0.751443	0.820709	-0.466489	0.880475	NA	NA
rs4511169	rs4511169	1	76772996	AK5	NA	NA	-0.520957	0.859145	NA	NA
rs4620587	rs4620587	1	76964693	AK5	0.694785	0.837102	NA	NA	NA	NA
rs4650347	rs4650347	1	78850290	AK5	-0.816219	0.867253	NA	NA	NA	NA
rs4949805	rs4949805	1	77991029	AK5	NA	NA	-0.448621	0.852292	NA	NA
rs55671395	rs55671395	1	76961717	AK5	-0.608701	0.852815	NA	NA	NA	NA
rs627873	rs627873	1	77093530	AK5	NA	NA	0.468302	0.877575	NA	NA
rs6678699	rs6678699	1	78934451	AK5	-0.713499	0.871868	NA	NA	NA	NA
rs6691403	rs6691403	1	76934790	AK5	NA	NA	0.436598	0.847815	NA	NA
rs669764	rs669764	1	78691660	AK5	0.551681	0.86706	NA	NA	NA	NA
rs6701166	rs6701166	1	76771114	AK5	NA	NA	-0.534409	0.846151	NA	NA
rs72685317	rs72685317	1	78305859	AK5	NA	NA	0.365401	0.880302	NA	NA
rs7513970	rs7513970	1	77041694	AK5	NA	NA	0.471232	0.850121	NA	NA
rs7514041	rs7514041	1	77964269	AK5	NA	NA	-0.533406	0.787577	NA	NA
rs7530899	rs7530899	1	77238731	AK5	NA	NA	-0.537808	0.870683	NA	NA
rs7534033	rs7534033	1	77749322	AK5	0.840425	0.782834	NA	NA	NA	NA
rs75672213	rs75672213	1	78719525	AK5	1.02602	0.840616	NA	NA	NA	NA
rs79347663	rs79347663	1	76998796	AK5	1.13973	0.840855	NA	NA	NA	NA
rs79853887	rs79853887	1	76946451	AK5	0.761912	0.877485	NA	NA	NA	NA
rs858598	rs858598	1	77422357	AK5	NA	NA	-0.565926	0.86932	NA	NA
rs9439799	rs9439799	1	77775853	AK5	NA	NA	0.584145	0.767948	NA	NA
JHU_1.38559446	rs12092547	1	38559447	AKIRIN1	NA	NA	0.0828862	0.879691	NA	NA
JHU_1.38717764	NA	1	38717765	AKIRIN1	NA	NA	-0.10459	0.821811	NA	NA
JHU_1.39007724	rs75738429	1	39007725	AKIRIN1	NA	NA	-0.204629	0.737988	NA	NA
JHU_1.39185550	rs139631819	1	39185551	AKIRIN1	0.168922	0.832276	NA	NA	NA	NA
JHU_1.39207911	rs12074146	1	39207912	AKIRIN1	NA	NA	0.110276	0.569958	NA	NA
JHU_1.39210762	NA	1	39210763	AKIRIN1	-0.128237	0.743694	NA	NA	NA	NA
JHU_1.39215766	rs74064723	1	39215767	AKIRIN1	NA	NA	-0.17666	0.763704	NA	NA
JHU_1.39216856	NA	1	39216857	AKIRIN1	0.128214	0.87067	NA	NA	NA	NA
JHU_1.39218438	rs689346	1	39218439	AKIRIN1	0.172711	0.777563	NA	NA	NA	NA
JHU_1.39550466	rs72922966	1	39550467	AKIRIN1	-0.189389	0.782638	NA	NA	NA	NA
JHU_1.39698417	rs200497295	1	39698418	AKIRIN1	NA	NA	-0.135401	0.799034	NA	NA
JHU_1.39851912	rs1180382	1	39851913	AKIRIN1	0.112638	0.76979	0.0697101	0.873668	NA	NA
JHU_1.39854528	rs201397952	1	39854529	AKIRIN1	-0.129263	0.861528	NA	NA	NA	NA
JHU_1.40199961	rs553777	1	40199962	AKIRIN1	-0.230231	0.840095	NA	NA	NA	NA
JHU_1.40252569	NA	1	40252570	AKIRIN1	0.184922	0.860398	NA	NA	NA	NA
JHU_1.40285169	rs111546490	1	40285170	AKIRIN1	NA	NA	-0.126221	0.875434	NA	NA
kgp15176352	rs12566856	1	40125718	AKIRIN1	NA	NA	0.115475	0.870852	NA	NA
rs10890173	rs10890173	1	38799283	AKIRIN1	NA	NA	-0.0927674	0.626786	NA	NA
rs1107653	rs1107653	1	38830846	AKIRIN1	-0.159801	0.861823	NA	NA	NA	NA
rs11205632	rs11205632	1	39555643	AKIRIN1	0.193284	0.750199	NA	NA	NA	NA
rs11210569	rs11210569	1	38805929	AKIRIN1	NA	NA	-0.089826	0.831164	NA	NA
rs112953359	rs112953359	1	38808185	AKIRIN1	NA	NA	-0.127112	0.843922	NA	NA
rs11578451	rs11578451	1	40285773	AKIRIN1	0.13755	0.724342	0.0833744	0.862127	NA	NA
rs11590421	rs11590421	1	38994115	AKIRIN1	-0.206341	0.840649	NA	NA	NA	NA
rs12075194	rs12075194	1	38738105	AKIRIN1	NA	NA	0.0800832	0.856656	NA	NA
rs12098129	rs12098129	1	38775376	AKIRIN1	NA	NA	-0.117794	0.693861	NA	NA
rs12120460	rs12120460	1	40170389	AKIRIN1	-0.162908	0.662189	NA	NA	NA	NA
rs12120934	rs12120934	1	40168341	AKIRIN1	-0.227575	0.515028	-0.136255	0.79024	NA	NA
rs12407892	rs12407892	1	38748653	AKIRIN1	NA	NA	0.0675968	0.876138	NA	NA
rs16824993	rs16824993	1	38835058	AKIRIN1	NA	NA	0.180975	0.862763	NA	NA
rs2252153	rs2252153	1	38919423	AKIRIN1	NA	NA	0.0875499	0.873161	NA	NA
rs2260479	rs2260479	1	39976363	AKIRIN1	NA	NA	-0.132563	0.878064	NA	NA
rs2452001	rs2452001	1	38733930	AKIRIN1	-0.109266	0.87683	NA	NA	NA	NA
rs2985756	rs2985756	1	39056894	AKIRIN1	NA	NA	-0.105498	0.855209	NA	NA
rs3116389	rs3116389	1	39785641	AKIRIN1	NA	NA	0.0949716	0.762296	NA	NA
rs3121896	rs3121896	1	39752143	AKIRIN1	-0.0873125	0.878032	-0.0678233	0.878602	NA	NA
rs34426883	NA	1	39535259	AKIRIN1	-0.128268	0.860555	NA	NA	NA	NA
rs3738671	rs3738671	1	40315888	AKIRIN1	0.130509	0.729907	0.128042	0.350527	NA	NA
rs3820618	rs3820618	1	40223128	AKIRIN1	-0.116027	0.865892	NA	NA	NA	NA
rs4266846	rs4266846	1	38850339	AKIRIN1	NA	NA	0.0742869	0.86989	NA	NA
rs4593783	rs4593783	1	38609325	AKIRIN1	0.127808	0.779987	NA	NA	NA	NA
rs4596847	rs4596847	1	38847677	AKIRIN1	NA	NA	-0.0675219	0.871558	NA	NA
rs4660652	rs4660652	1	39457859	AKIRIN1	NA	NA	-0.0834474	0.857102	NA	NA
rs4970579	rs4970579	1	38718348	AKIRIN1	NA	NA	-0.160203	0.542098	NA	NA
rs537334	rs537334	1	38603706	AKIRIN1	-0.102533	0.859023	NA	NA	NA	NA
rs56058249	rs56058249	1	39186711	AKIRIN1	0.166667	0.831454	NA	NA	NA	NA
rs59203301	rs59203301	1	38559509	AKIRIN1	NA	NA	0.075811	0.875141	NA	NA
rs616630	rs616630	1	39871926	AKIRIN1	-0.129263	0.861528	NA	NA	NA	NA
rs61741382	rs61741382	1	39340507	AKIRIN1	0.223202	0.551395	NA	NA	NA	NA
rs6422258	rs6422258	1	39406644	AKIRIN1	NA	NA	0.140435	0.854324	NA	NA
rs6600376	rs6600376	1	38750228	AKIRIN1	0.0938885	0.846831	NA	NA	NA	NA
rs6675193	rs6675193	1	39258674	AKIRIN1	NA	NA	0.0938648	0.787058	NA	NA
rs6687006	rs6687006	1	38673243	AKIRIN1	0.163395	0.811363	NA	NA	NA	NA
rs6693041	rs6693041	1	40302463	AKIRIN1	0.130509	0.729907	0.128042	0.350527	NA	NA
rs6702480	rs6702480	1	38715252	AKIRIN1	NA	NA	-0.0975419	0.793947	NA	NA
rs679143	rs679143	1	39204184	AKIRIN1	NA	NA	0.0789229	0.856778	NA	NA
rs7315	rs7315	1	40306898	AKIRIN1	-0.112788	0.781569	NA	NA	NA	NA
rs74717052	rs74717052	1	38657779	AKIRIN1	0.143928	0.872863	NA	NA	NA	NA
rs7531010	rs7531010	1	40275071	AKIRIN1	-0.113309	0.87969	NA	NA	NA	NA
rs76114497	rs76114497	1	38596303	AKIRIN1	-0.190959	0.854883	NA	NA	NA	NA
rs76558022	rs76558022	1	38776162	AKIRIN1	NA	NA	0.205379	0.667198	NA	NA
rs79032339	rs79032339	1	38789368	AKIRIN1	NA	NA	-0.128648	0.608616	NA	NA
rs79282280	rs79282280	1	39008096	AKIRIN1	NA	NA	-0.204629	0.737988	NA	NA
rs942759	rs942759	1	39214152	AKIRIN1	-0.0857144	0.859377	NA	NA	NA	NA
JHU_1.45196672	rs58603818	1	45196673	AKR1A1	NA	NA	0.263737	0.741429	NA	NA
JHU_1.45430228	rs60253555	1	45430229	AKR1A1	NA	NA	-0.251663	0.826685	NA	NA
JHU_1.45563517	rs111600610	1	45563518	AKR1A1	-0.172691	0.878759	NA	NA	NA	NA
JHU_1.46095126	rs74074404	1	46095127	AKR1A1	0.141268	0.748826	NA	NA	NA	NA
JHU_1.46182914	NA	1	46182915	AKR1A1	-0.20415	0.830875	NA	NA	NA	NA
JHU_1.46359270	rs61296343	1	46359271	AKR1A1	-0.195717	0.863947	NA	NA	NA	NA
JHU_1.46726875	NA	1	46726876	AKR1A1	0.279004	0.765512	0.203872	0.871418	NA	NA
JHU_1.46741638	NA	1	46741639	AKR1A1	0.246475	0.835628	0.226661	0.830351	NA	NA
JHU_1.46796898	rs12092426	1	46796899	AKR1A1	NA	NA	0.286105	0.774923	NA	NA
JHU_1.46884314	rs78524713	1	46884315	AKR1A1	NA	NA	-0.195208	0.819018	NA	NA
JHU_1.46934202	rs6689966	1	46934203	AKR1A1	NA	NA	0.122369	0.873229	NA	NA
JHU_1.46938013	rs60423773	1	46938014	AKR1A1	0.115694	0.85863	NA	NA	NA	NA
kgp15804934	rs6662272	1	45973124	AKR1A1	-0.20415	0.830875	NA	NA	NA	NA
rs10430105	rs10430105	1	46138876	AKR1A1	0.151275	0.832276	NA	NA	NA	NA
rs10789470	rs10789470	1	46158331	AKR1A1	0.151275	0.832276	NA	NA	NA	NA
rs10789485	rs10789485	1	46407308	AKR1A1	0.141131	0.837754	NA	NA	NA	NA
rs10890333	rs10890333	1	46100322	AKR1A1	0.144904	0.836237	NA	NA	NA	NA
rs10890398	rs10890398	1	46925594	AKR1A1	0.148447	0.7882	NA	NA	NA	NA
rs11211031	rs11211031	1	45241113	AKR1A1	0.111177	0.856024	NA	NA	NA	NA
rs11211091	rs11211091	1	45757124	AKR1A1	-0.096644	0.881705	NA	NA	NA	NA
rs11211157	rs11211157	1	46132844	AKR1A1	0.151275	0.832276	NA	NA	NA	NA
rs11211173	rs11211173	1	46219376	AKR1A1	0.159157	0.807181	NA	NA	NA	NA
rs11211176	rs11211176	1	46223086	AKR1A1	-0.0987933	0.875035	-0.0966642	0.854324	NA	NA
rs11211177	NA	1	46226349	AKR1A1	0.167757	0.805577	NA	NA	NA	NA
rs11211262	rs11211262	1	46721155	AKR1A1	NA	NA	-0.131039	0.786169	NA	NA
rs12024590	rs12024590	1	46127496	AKR1A1	0.151275	0.832276	NA	NA	NA	NA
rs12028248	rs12028248	1	46690331	AKR1A1	NA	NA	-0.154727	0.703517	NA	NA
rs12029322	rs12029322	1	45970446	AKR1A1	0.12328	0.877768	NA	NA	NA	NA
rs12049503	rs12049503	1	46021556	AKR1A1	0.130038	0.849133	NA	NA	NA	NA
rs12076580	rs12076580	1	46258159	AKR1A1	0.141131	0.837754	NA	NA	NA	NA
rs12125573	rs12125573	1	46734792	AKR1A1	NA	NA	-0.154086	0.648536	NA	NA
rs12142240	rs12142240	1	46747301	AKR1A1	NA	NA	-0.224853	0.6272	NA	NA
rs1250	rs1250	1	46094027	AKR1A1	0.136521	0.87922	NA	NA	NA	NA
rs1267308	rs1267308	1	46987718	AKR1A1	NA	NA	-0.251888	0.634219	NA	NA
rs13374117	rs13374117	1	46685014	AKR1A1	0.186203	0.841039	0.259746	0.353712	NA	NA
rs1355643	rs1355643	1	46687861	AKR1A1	-0.154539	0.877297	NA	NA	NA	NA
rs1473840	rs1473840	1	46601197	AKR1A1	0.127867	0.871104	NA	NA	NA	NA
rs1622208	rs1622208	1	46498375	AKR1A1	0.13795	0.846002	NA	NA	NA	NA
rs1886119	rs1886119	1	46936077	AKR1A1	-0.107398	0.877265	NA	NA	NA	NA
rs1913131	rs1913131	1	46677118	AKR1A1	-0.13763	0.876261	NA	NA	NA	NA
rs199547620	rs199547620	1	45512337	AKR1A1	-0.159627	0.863015	NA	NA	NA	NA
rs28375469	rs28375469	1	46195375	AKR1A1	0.151275	0.832276	NA	NA	NA	NA
rs2934857	rs2934857	1	46039612	AKR1A1	0.139012	0.737571	NA	NA	NA	NA
rs3014241	rs3014241	1	46087879	AKR1A1	0.144904	0.836237	NA	NA	NA	NA
rs3014242	rs3014242	1	46087577	AKR1A1	0.144904	0.836237	NA	NA	NA	NA
rs3219492	rs3219492	1	45796354	AKR1A1	-0.221593	0.848535	NA	NA	NA	NA
rs35219601	rs35219601	1	45974849	AKR1A1	-0.138019	0.881419	NA	NA	NA	NA
rs36067922	rs36067922	1	46106052	AKR1A1	-0.20415	0.830875	NA	NA	NA	NA
rs3811436	rs3811436	1	46125880	AKR1A1	0.144904	0.836237	NA	NA	NA	NA
rs4431884	rs4431884	1	46101323	AKR1A1	0.126979	0.823411	NA	NA	NA	NA
rs4660314	rs4660314	1	46229885	AKR1A1	0.167757	0.805577	NA	NA	NA	NA
rs4660863	rs4660863	1	45955868	AKR1A1	0.12328	0.877768	NA	NA	NA	NA
rs4660918	rs4660918	1	46731694	AKR1A1	-0.147343	0.769518	NA	NA	NA	NA
rs518216	rs518216	1	46037357	AKR1A1	0.131822	0.841627	NA	NA	NA	NA
rs666720	rs666720	1	46020795	AKR1A1	0.124471	0.861847	NA	NA	NA	NA
rs72671903	rs72671903	1	45055761	AKR1A1	NA	NA	-0.236789	0.84832	NA	NA
rs72892711	rs72892711	1	46895426	AKR1A1	0.169357	0.862417	0.205974	0.669765	NA	NA
rs7519040	rs7519040	1	46986641	AKR1A1	NA	NA	-0.111186	0.867032	NA	NA
rs7543083	rs7543083	1	47031340	AKR1A1	NA	NA	0.211701	0.763975	NA	NA
rs785467	rs785467	1	46521559	AKR1A1	0.152289	0.780796	NA	NA	NA	NA
JHU_1.18973446	NA	1	18973447	AKR7A2	NA	NA	0.201973	0.880377	NA	NA
JHU_1.18979686	rs374339906	1	18979687	AKR7A2	NA	NA	0.206681	0.873465	NA	NA
JHU_1.18980979	rs57265237	1	18980980	AKR7A2	NA	NA	0.206681	0.873465	NA	NA
JHU_1.18980993	NA	1	18980994	AKR7A2	NA	NA	0.206681	0.873465	NA	NA
JHU_1.18999099	NA	1	18999100	AKR7A2	NA	NA	0.245663	0.745019	NA	NA
JHU_1.19033326	rs16862193	1	19033327	AKR7A2	NA	NA	0.297429	0.608108	NA	NA
JHU_1.19052660	rs113139787	1	19052661	AKR7A2	-0.343435	0.70305	NA	NA	NA	NA
JHU_1.19457762	rs10799695	1	19457763	AKR7A2	NA	NA	-0.194351	0.855826	NA	NA
JHU_1.19651968	NA	1	19651969	AKR7A2	NA	NA	0.321118	0.83749	NA	NA
JHU_1.20018090	rs11581014	1	20018091	AKR7A2	NA	NA	0.15364	0.856179	NA	NA
JHU_1.20018095	rs11579480	1	20018096	AKR7A2	NA	NA	-0.155131	0.83616	NA	NA
JHU_1.20250823	rs2233686	1	20250824	AKR7A2	NA	NA	0.249798	0.864305	NA	NA
kgp15286773	rs16862517	1	19415439	AKR7A2	NA	NA	0.195837	0.842044	NA	NA
kgp3731378	rs11801111	1	20060965	AKR7A2	NA	NA	-0.226883	0.806341	NA	NA
rs1042380	rs1042380	1	19584004	AKR7A2	NA	NA	0.181946	0.775675	NA	NA
rs10737480	rs10737480	1	20027423	AKR7A2	NA	NA	-0.23011	0.825373	NA	NA
rs10907314	rs10907314	1	18817181	AKR7A2	0.215989	0.847443	NA	NA	NA	NA
rs10916746	rs10916746	1	20601548	AKR7A2	NA	NA	-0.175612	0.829769	NA	NA
rs1093661	rs1093661	1	20342503	AKR7A2	NA	NA	0.164612	0.858396	NA	NA
rs111967932	rs111967932	1	19033381	AKR7A2	NA	NA	0.342784	0.292485	NA	NA
rs112542638	rs112542638	1	19033350	AKR7A2	NA	NA	0.205106	0.830439	NA	NA
rs11261020	rs11261020	1	18805564	AKR7A2	0.17407	0.847871	NA	NA	NA	NA
rs11261084	rs11261084	1	19159657	AKR7A2	NA	NA	0.148765	0.832728	NA	NA
rs114858110	rs114858110	1	19010459	AKR7A2	NA	NA	-0.332477	0.780975	NA	NA
rs115982904	NA	1	19880747	AKR7A2	NA	NA	0.328134	0.872875	NA	NA
rs11799442	rs11799442	1	18856662	AKR7A2	0.165117	0.815264	NA	NA	NA	NA
rs11806986	rs11806986	1	18845013	AKR7A2	0.24981	0.804776	NA	NA	NA	NA
rs12063142	rs12063142	1	19139517	AKR7A2	NA	NA	-0.178343	0.828731	NA	NA
rs12066827	rs12066827	1	20254017	AKR7A2	NA	NA	-0.24412	0.617384	NA	NA
rs12097391	rs12097391	1	19132014	AKR7A2	NA	NA	-0.277639	0.880019	NA	NA
rs12126803	rs12126803	1	19147777	AKR7A2	NA	NA	0.179138	0.804289	NA	NA
rs12240232	rs12240232	1	18858074	AKR7A2	NA	NA	0.18201	0.875141	NA	NA
rs12401874	rs12401874	1	19789697	AKR7A2	NA	NA	-0.217554	0.852606	NA	NA
rs16861847	rs16861847	1	18692326	AKR7A2	-0.459441	0.2306	-0.412863	0.372724	NA	NA
rs16862578	rs16862578	1	19499560	AKR7A2	0.157143	0.881067	NA	NA	NA	NA
rs16862632	rs16862632	1	19563900	AKR7A2	NA	NA	0.232984	0.645135	NA	NA
rs2073105	rs2073105	1	19549864	AKR7A2	-0.234919	0.836525	NA	NA	NA	NA
rs2157508	rs2157508	1	20572621	AKR7A2	NA	NA	-0.164086	0.811056	NA	NA
rs2223225	rs2223225	1	20620323	AKR7A2	-0.151849	0.847768	NA	NA	NA	NA
rs2236813	rs2236813	1	19051784	AKR7A2	0.138997	0.874418	NA	NA	NA	NA
rs2236820	rs2236820	1	19048350	AKR7A2	-0.196562	0.873265	NA	NA	NA	NA
rs2274005	rs2274005	1	19441058	AKR7A2	-0.310406	0.846705	NA	NA	NA	NA
rs2816030	rs2816030	1	18857598	AKR7A2	-0.147916	0.877112	NA	NA	NA	NA
rs28629316	rs28629316	1	18657174	AKR7A2	NA	NA	-0.2415	0.875168	NA	NA
rs28693532	rs28693532	1	18639851	AKR7A2	-0.271119	0.80245	-0.255256	0.815207	NA	NA
rs2992746	rs2992746	1	18776939	AKR7A2	0.208712	0.880484	NA	NA	NA	NA
rs35250542	rs35250542	1	18692905	AKR7A2	NA	NA	-0.329719	0.847647	NA	NA
rs3762395	rs3762395	1	19556408	AKR7A2	NA	NA	0.180686	0.738027	NA	NA
rs3828102	rs3828102	1	19632332	AKR7A2	NA	NA	0.151717	0.740346	NA	NA
rs3935570	rs3935570	1	19167371	AKR7A2	NA	NA	-0.150477	0.837702	NA	NA
rs4074733	rs4074733	1	19130827	AKR7A2	NA	NA	0.184759	0.875141	NA	NA
rs4654897	rs4654897	1	20191436	AKR7A2	0.209449	0.876371	NA	NA	NA	NA
rs4655010	rs4655010	1	20287919	AKR7A2	NA	NA	0.152763	0.78989	NA	NA
rs4655020	rs4655020	1	20295022	AKR7A2	NA	NA	-0.134555	0.85992	NA	NA
rs4655232	rs4655232	1	20150998	AKR7A2	NA	NA	-0.16832	0.875067	NA	NA
rs4744	rs4744	1	20304926	AKR7A2	-0.228463	0.881738	NA	NA	NA	NA
rs4911985	rs4911985	1	19215440	AKR7A2	NA	NA	0.229871	0.721527	NA	NA
rs4912064	rs4912064	1	19602979	AKR7A2	NA	NA	0.28558	0.674967	NA	NA
rs4920327	rs4920327	1	18829672	AKR7A2	0.195531	0.745001	NA	NA	NA	NA
rs518588	rs518588	1	20465444	AKR7A2	-0.268898	0.610325	NA	NA	NA	NA
rs56009438	NA	1	20440305	AKR7A2	NA	NA	-0.18612	0.771442	NA	NA
rs56743936	rs56743936	1	19598828	AKR7A2	NA	NA	0.33189	0.563423	NA	NA
rs591910	rs591910	1	18674624	AKR7A2	NA	NA	-0.141767	0.863104	NA	NA
rs638770	rs638770	1	18676799	AKR7A2	NA	NA	0.162039	0.789715	NA	NA
rs6426618	rs6426618	1	20525160	AKR7A2	NA	NA	-0.200499	0.833513	NA	NA
rs6426826	rs6426826	1	20101034	AKR7A2	NA	NA	-0.173459	0.841994	NA	NA
rs6603918	NA	1	19157933	AKR7A2	NA	NA	0.171175	0.860089	NA	NA
rs6657561	rs6657561	1	20030565	AKR7A2	NA	NA	-0.154928	0.879241	NA	NA
rs6661421	rs6661421	1	19755204	AKR7A2	0.186846	0.880511	NA	NA	NA	NA
rs6663855	rs6663855	1	18643577	AKR7A2	NA	NA	0.15117	0.80498	NA	NA
rs6666423	rs6666423	1	19669127	AKR7A2	NA	NA	0.281158	0.460413	NA	NA
rs6672057	rs6672057	1	20293791	AKR7A2	NA	NA	-0.166809	0.779454	NA	NA
rs6679160	rs6679160	1	18818701	AKR7A2	-0.378566	0.800055	-0.350155	0.822935	NA	NA
rs6694521	rs6694521	1	19500729	AKR7A2	NA	NA	-0.194351	0.855826	NA	NA
rs6695392	rs6695392	1	19034655	AKR7A2	NA	NA	0.29665	0.789332	NA	NA
[truncated: 791,060+ more rows]
